# Supplementary material for: Triclinic modification of N-[(1,1-di­methyl­ethoxy)carbon­yl]-3-[(R)-prop-2-en-1-ylsulfin­yl]-(R)-alanine ethyl ester at 120 (1) K
Source: Acta Crystallogr Sect E Struct Rep Online. 2009 May 23;65(Pt 6):o1387. doi: 10.1107/S1600536809019011 (PMC2969554; doi:10.1107/S1600536809019011)
Supplement: Supplementary file 1 [file e-65-o1387-sup1.cif]

##############################################################################
###                                                                        ###
###        Electronic paper (Acta Crystallographica Section E)             ###
###                                                                        ###
##############################################################################
#                                                                            #
# This CIF contains the data in a paper accepted for publication in Acta     #
# Crystallographica Section E. It conforms to the requirements of Notes      #
# for Authors for Section E, and has been peer reviewed under the auspices   #
# of the IUCr Commission on Journals.                                        #
#                                                                            #
# Full details of the Crystallographic Information File format               #
# are given in the paper "The Crystallographic Information File (CIF):       #
# a New Standard Archive File for Crystallography" by S. R. Hall, F. H.      #
# Allen and I. D. Brown [Acta Cryst. (1991), A47, 655-685].                  #
#                                                                            #
# The current version of the core CIF dictionary is obtainable from          #
# ftp://ftp.iucr.org/pub/cif_core.dic. The current version number is 2.4.    #
#                                                                            #
# Software is freely available for graphical display of the structure(s) in  #
# this CIF.  For information consult the CIF home page http://www.iucr.org/  #
# cif/home.html                                                              #
#                                                                            #
# This file may be used for bona fide research purposes within the           #
# scientific community so long as proper attribution is given to the journal # 
# article from which it was obtained.                                        #
#                                                                            #
##############################################################################
                                             
data_global
_audit_creation_method     SHELXTL-V6.0
_journal_date_recd_electronic     2009-05-15
_journal_date_accepted     2009-05-19
_journal_name_full     'Acta Crystallographica, Section E'
_journal_year     2009
_journal_volume     65
_journal_issue      6
_journal_page_first     o1387
_journal_page_last     o1387
_journal_paper_category     QO
_journal_coeditor_code     HB2979
_publ_contact_author_name
;
 Dr. Lough, Alan J.
;
_publ_contact_author_address
;
 Department of Chemistry
 University of Toronto
 Toronto
 Ontario
 Canada, M5S 3H6
;
_publ_contact_author_email     alough@chem.utoronto.ca
_publ_contact_author_fax     '416 978 8775'
_publ_contact_author_phone     '416 978 6275'
_publ_section_title
;\
Triclinic modification of <i>N</i>-[(1,1-dimethylethoxy)carbonyl]-\
3-[(<i>R</i>)-prop-2-en-1-ylsulfinyl]-(<i>R</i>)-alanine ethyl ester at
120(1)K
;
loop_
    _publ_author_name
    _publ_author_address
    'Singh, Suneel P.'
;
Department of Chemistry,
University of Guelph,
Guelph, Ontario, Canada N1G 2W1
;
    'Verdu, Marcus J.'
;
Department of Chemistry,
University of Guelph,
Guelph, Ontario, Canada N1G 2W1
;
    'Lough, Alan J.'
;
Department of Chemistry,
University of Toronto,
Toronto, Ontario, Canada M5S 3H6
;
    'Schwan, Adrian L.'
;
Department of Chemistry,
University of Guelph,
Guelph, Ontario, Canada N1G 2W1
;
data_I
_chemical_name_systematic
;
<i>N</i>-[(1,1-dimethylethoxy)carbonyl]-3-[(<i>R</i>)-prop-2-en-1-ylsulfinyl]-
(<i>R</i>)-alanine ethyl ester
;
_chemical_name_common     ?
_chemical_formula_moiety     'C13 H23 N O5 S'
_chemical_formula_sum     'C13 H23 N O5 S'
_chemical_formula_iupac     'C13 H23 N O5 S'
_chemical_formula_weight     305.38
_chemical_melting_point     ?
_symmetry_cell_setting     Triclinic
_symmetry_space_group_name_H-M     'P 1'
_symmetry_space_group_name_Hall     'P 1'
loop_
    _symmetry_equiv_pos_as_xyz
    'x, y, z'
_cell_length_a     5.1483(5)
_cell_length_b     11.6600(15)
_cell_length_c     13.6510(19)
_cell_angle_alpha     88.884(6)
_cell_angle_beta     82.681(8)
_cell_angle_gamma     87.306(8)
_cell_volume     811.81(17)
_cell_formula_units_Z     2
_cell_measurement_reflns_used     4279
_cell_measurement_theta_min     3.0
_cell_measurement_theta_max     25.0
_cell_measurement_temperature     120.0(10)
_exptl_crystal_description     'needle'
_exptl_crystal_colour     'colourless'
_exptl_crystal_size_max     0.38
_exptl_crystal_size_mid     0.12
_exptl_crystal_size_min     0.12
_exptl_crystal_density_diffrn     1.249
_exptl_crystal_density_meas     ?
_exptl_crystal_density_method     'not measured'
_exptl_crystal_F_000     328
_exptl_absorpt_coefficient_mu     0.216
_exptl_absorpt_correction_type     'multi-scan'
_exptl_absorpt_process_details     '(SORTAV; Blessing, 1995)'
_exptl_absorpt_correction_T_min     0.561
_exptl_absorpt_correction_T_max     0.975
_exptl_special_details
;
Absorption correction: multi-scan from symmetry-related measurements
(SORTAV; Blessing, 1995)
;
_diffrn_ambient_temperature     120.0(10)
_diffrn_radiation_type     MoK\a
_diffrn_radiation_wavelength     0.71073
_diffrn_radiation_source     'fine-focus sealed tube'
_diffrn_radiation_monochromator     graphite
_diffrn_measurement_device_type     'Nonius KappaCCD'
_diffrn_measurement_method     '\f scans and \w scans with \k offsets'
_diffrn_detector_area_resol_mean     9
_diffrn_reflns_number     4279
_diffrn_reflns_av_R_equivalents     0.12
_diffrn_reflns_av_sigmaI/netI     0.0878
_diffrn_reflns_theta_min     3.01
_diffrn_reflns_theta_max     25.00
_diffrn_reflns_theta_full     25.00
_diffrn_measured_fraction_theta_max     0.956
_diffrn_measured_fraction_theta_full     0.956
_diffrn_reflns_limit_h_min     -6
_diffrn_reflns_limit_h_max     6
_diffrn_reflns_limit_k_min     -13
_diffrn_reflns_limit_k_max     13
_diffrn_reflns_limit_l_min     -15
_diffrn_reflns_limit_l_max     16
_diffrn_standards_number     0
_diffrn_standards_interval_count     ?
_diffrn_standards_interval_time     ?
_diffrn_standards_decay_%     ?
_refine_special_details
;
Refinement of <i>F</i>^2^ against ALL reflections. The weighted <i>R</i>-factor
<i>wR</i> and goodness of fit <i>S</i> are based on <i>F</i>^2^, conventional
<i>R</i>-factors <i>R</i> are based on <i>F</i>, with <i>F</i> set to zero for
negative <i>F</i>^2^. The threshold expression of <i>F</i>^2^ >
\s(<i>F</i>^2^) is used only for calculating <i>R</i>-factors(gt) <i>etc</i>.
and is not relevant to the choice of reflections for refinement.
<i>R</i>-factors based on <i>F</i>^2^ are statistically about twice as large
as those based on <i>F</i>, and <i>R</i>- factors based on ALL data will be
even larger.
;
_reflns_number_total     4279
_reflns_number_gt     3526
_reflns_threshold_expression     I>2\s(I)
_refine_ls_structure_factor_coef     Fsqd
_refine_ls_matrix_type     full
_refine_ls_R_factor_all     0.1100
_refine_ls_R_factor_gt     0.0926
_refine_ls_wR_factor_gt     0.2437
_refine_ls_wR_factor_ref     0.2607
_refine_ls_goodness_of_fit_ref     1.080
_refine_ls_restrained_S_all     1.079
_refine_ls_number_reflns     4279
_refine_ls_number_parameters     362
_refine_ls_number_restraints     3
_refine_ls_hydrogen_treatment     constr
_refine_ls_weighting_scheme     calc
_refine_ls_weighting_details
         'calc w=1/[\s^2^(Fo^2^)+(0.1506P)^2^+0.8783P] where P=(Fo^2^+2Fc^2^)/3'
_atom_sites_solution_hydrogens     geom
_atom_sites_solution_primary     direct
_atom_sites_solution_secondary     difmap
_refine_ls_shift/su_max     0.003
_refine_ls_shift/su_mean     0.001
_refine_diff_density_max     0.761
_refine_diff_density_min     -0.495
_refine_ls_extinction_method     none
_refine_ls_extinction_coef     ?
_refine_ls_abs_structure_details     'Flack (1983), 1709 Friedel pairs'
_refine_ls_abs_structure_Flack     -0.12(18)
loop_
    _atom_type_symbol
    _atom_type_description
    _atom_type_scat_dispersion_real
    _atom_type_scat_dispersion_imag
    _atom_type_scat_source
    'C' 'C' 0.0033 0.0016
                         'International Tables Vol C Tables 4.2.6.8 and 6.1.1.4'
    'H' 'H' 0.0000 0.0000
                         'International Tables Vol C Tables 4.2.6.8 and 6.1.1.4'
    'N' 'N' 0.0061 0.0033
                         'International Tables Vol C Tables 4.2.6.8 and 6.1.1.4'
    'O' 'O' 0.0106 0.0060
                         'International Tables Vol C Tables 4.2.6.8 and 6.1.1.4'
    'S' 'S' 0.1246 0.1234
                         'International Tables Vol C Tables 4.2.6.8 and 6.1.1.4'
_computing_data_collection     'COLLECT (Nonius, 2002)'
_computing_cell_refinement     'DENZO-SMN (Otwinowski & Minor, 1997)'
_computing_data_reduction     'DENZO-SMN (Otwinowski & Minor, 1997)'
_computing_structure_solution     'SIR92 (Altomare <i>et al.</i>,  1994)'
_computing_structure_refinement     'SHELXTL (Sheldrick, 2008)'
_computing_molecular_graphics     'PLATON (Spek, 2009)'
_computing_publication_material     'SHELXTL (Sheldrick, 2008)'
loop_
    _atom_site_type_symbol
    _atom_site_label
    _atom_site_fract_x
    _atom_site_fract_y
    _atom_site_fract_z
    _atom_site_U_iso_or_equiv
    _atom_site_adp_type
    _atom_site_calc_flag
    _atom_site_refinement_flags
    _atom_site_occupancy
    _atom_site_disorder_assembly
    _atom_site_disorder_group
    S S1A 0.2491(4) 0.89719(19) 0.70483(18) 0.0441(7) Uani d . 1 . .
    O O1A 0.5083(12) 0.9001(5) 0.7397(6) 0.050(2) Uani d . 1 . .
    O O2A -0.046(3) 0.6226(7) 0.9264(8) 0.115(4) Uani d . 1 . .
    O O3A 0.1256(13) 0.4856(5) 0.8249(6) 0.0507(17) Uani d . 1 . .
    O O4A 0.7047(11) 0.5997(5) 0.6652(5) 0.0413(15) Uani d . 1 . .
    O O5A 0.4606(12) 0.5281(6) 0.5530(5) 0.0463(16) Uani d . 1 . .
    N N1A 0.2589(14) 0.6302(6) 0.6753(6) 0.0383(18) Uani d . 1 . .
    H H1AC 0.1245 0.6303 0.6415 0.046 Uiso calc R 1 . .
    C C1A 0.0703(18) 0.7904(8) 0.7809(8) 0.042(2) Uani d . 1 . .
    H H1AA 0.0412 0.8158 0.8504 0.051 Uiso calc R 1 . .
    H H1AB -0.1031 0.7821 0.7583 0.051 Uiso calc R 1 . .
    C C2A 0.2212(19) 0.6762(8) 0.7748(8) 0.042(2) Uani d . 1 . .
    H H2AA 0.3990 0.6892 0.7934 0.051 Uiso calc R 1 . .
    C C3A 0.088(2) 0.5935(8) 0.8518(9) 0.051(3) Uani d . 1 . .
    C C4A -0.010(2) 0.3966(9) 0.8887(8) 0.045(2) Uani d . 1 . .
    H H4AA 0.1043 0.3259 0.8886 0.054 Uiso calc R 1 . .
    H H4AB -0.0465 0.4243 0.9574 0.054 Uiso calc R 1 . .
    C C5A -0.256(2) 0.3713(10) 0.8523(8) 0.052(3) Uani d . 1 . .
    H H5AA -0.3435 0.3120 0.8943 0.078 Uiso calc R 1 . .
    H H5AB -0.2186 0.3438 0.7843 0.078 Uiso calc R 1 . .
    H H5AC -0.3694 0.4412 0.8537 0.078 Uiso calc R 1 . .
    C C6A 0.058(2) 1.0212(9) 0.7578(10) 0.053(3) Uani d . 1 . .
    H H6AA -0.1303 1.0101 0.7560 0.063 Uiso calc R 1 . .
    H H6AB 0.0870 1.0286 0.8277 0.063 Uiso calc R 1 . .
    C C7A 0.135(2) 1.1285(9) 0.7021(10) 0.060(3) Uani d . 1 . .
    H H7A 0.0429 1.1508 0.6483 0.072 Uiso calc R 1 . .
    C C8A 0.317(3) 1.1927(11) 0.7218(13) 0.081(4) Uani d . 1 . .
    H H8A1 0.4137 1.1730 0.7750 0.097 Uiso calc R 1 . .
    H H8A2 0.3554 1.2598 0.6831 0.097 Uiso calc R 1 . .
    C C9A 0.4911(15) 0.5880(7) 0.6343(7) 0.0332(19) Uani d . 1 . .
    C C10A 0.6878(18) 0.4846(8) 0.4849(7) 0.045(2) Uani d . 1 . .
    C C11A 0.558(2) 0.4260(10) 0.4071(9) 0.057(3) Uani d . 1 . .
    H H11A 0.4571 0.4832 0.3723 0.086 Uiso calc R 1 . .
    H H11B 0.4412 0.3685 0.4387 0.086 Uiso calc R 1 . .
    H H11C 0.6933 0.3882 0.3598 0.086 Uiso calc R 1 . .
    C C12A 0.849(2) 0.5805(8) 0.4435(8) 0.051(3) Uani d . 1 . .
    H H12A 0.7395 0.6356 0.4098 0.077 Uiso calc R 1 . .
    H H12B 0.9941 0.5504 0.3964 0.077 Uiso calc R 1 . .
    H H12C 0.9183 0.6190 0.4971 0.077 Uiso calc R 1 . .
    C C13A 0.846(2) 0.3923(9) 0.5393(9) 0.052(3) Uani d . 1 . .
    H H13A 0.9297 0.4291 0.5904 0.077 Uiso calc R 1 . .
    H H13B 0.9812 0.3550 0.4918 0.077 Uiso calc R 1 . .
    H H13C 0.7277 0.3348 0.5700 0.077 Uiso calc R 1 . .
    S S1B 0.1520(4) 0.40207(18) 0.18589(17) 0.0407(6) Uani d . 1 . .
    O O1B -0.1088(12) 0.4057(5) 0.1524(5) 0.0425(17) Uani d . 1 . .
    O O2B 0.467(2) 0.1249(6) -0.0308(7) 0.084(3) Uani d . 1 . .
    O O3B 0.3134(13) -0.0110(5) 0.0748(5) 0.0487(17) Uani d . 1 . .
    O O4B -0.2688(11) 0.1054(5) 0.2279(5) 0.0411(15) Uani d . 1 . .
    O O5B -0.0182(11) 0.0315(6) 0.3428(5) 0.0444(16) Uani d . 1 . .
    N N1B 0.1704(14) 0.1343(6) 0.2209(6) 0.0372(18) Uani d . 1 . .
    H H1BC 0.3029 0.1340 0.2557 0.045 Uiso calc R 1 . .
    C C1B 0.3469(17) 0.2925(8) 0.1143(8) 0.041(2) Uani d . 1 . .
    H H1BA 0.3831 0.3186 0.0447 0.050 Uiso calc R 1 . .
    H H1BB 0.5167 0.2789 0.1404 0.050 Uiso calc R 1 . .
    C C2B 0.2017(18) 0.1810(8) 0.1194(8) 0.041(2) Uani d . 1 . .
    H H2BA 0.0231 0.1986 0.1000 0.050 Uiso calc R 1 . .
    C C3B 0.342(2) 0.0972(8) 0.0474(8) 0.047(2) Uani d . 1 . .
    C C4B 0.455(2) -0.1020(9) 0.0122(10) 0.054(3) Uani d . 1 . .
    H H4BA 0.4769 -0.0765 -0.0579 0.065 Uiso calc R 1 . .
    H H4BB 0.3548 -0.1727 0.0179 0.065 Uiso calc R 1 . .
    C C5B 0.718(2) -0.1254(10) 0.0464(9) 0.059(3) Uani d . 1 . .
    H H5BA 0.8162 -0.1850 0.0055 0.089 Uiso calc R 1 . .
    H H5BB 0.6947 -0.1515 0.1155 0.089 Uiso calc R 1 . .
    H H5BC 0.8158 -0.0549 0.0407 0.089 Uiso calc R 1 . .
    C C6B 0.322(2) 0.5239(8) 0.1283(9) 0.045(2) Uani d . 1 . .
    H H6BA 0.5068 0.5193 0.1414 0.054 Uiso calc R 1 . .
    H H6BB 0.3198 0.5224 0.0559 0.054 Uiso calc R 1 . .
    C C7B 0.190(2) 0.6333(9) 0.1687(10) 0.056(3) Uani d . 1 . .
    H H7B 0.0191 0.6528 0.1529 0.067 Uiso calc R 1 . .
    C C8B 0.293(3) 0.7024(11) 0.2231(11) 0.071(4) Uani d . 1 . .
    H H8B1 0.4639 0.6856 0.2403 0.086 Uiso calc R 1 . .
    H H8B2 0.1980 0.7705 0.2462 0.086 Uiso calc R 1 . .
    C C9B -0.0584(16) 0.0921(7) 0.2610(7) 0.035(2) Uani d . 1 . .
    C C10B -0.2460(17) -0.0139(8) 0.4090(8) 0.044(2) Uani d . 1 . .
    C C11B -0.107(2) -0.0749(11) 0.4897(9) 0.061(3) Uani d . 1 . .
    H H11D -0.0214 -0.0182 0.5253 0.092 Uiso calc R 1 . .
    H H11E 0.0257 -0.1310 0.4593 0.092 Uiso calc R 1 . .
    H H11F -0.2352 -0.1145 0.5359 0.092 Uiso calc R 1 . .
    C C12B -0.4219(18) 0.0843(9) 0.4501(8) 0.052(3) Uani d . 1 . .
    H H12D -0.5083 0.1214 0.3971 0.078 Uiso calc R 1 . .
    H H12E -0.3177 0.1402 0.4787 0.078 Uiso calc R 1 . .
    H H12F -0.5547 0.0557 0.5014 0.078 Uiso calc R 1 . .
    C C13B -0.3820(19) -0.1009(8) 0.3539(8) 0.047(3) Uani d . 1 . .
    H H13D -0.4722 -0.0611 0.3031 0.070 Uiso calc R 1 . .
    H H13E -0.5098 -0.1404 0.4004 0.070 Uiso calc R 1 . .
    H H13F -0.2514 -0.1571 0.3226 0.070 Uiso calc R 1 . .
loop_
    _atom_site_aniso_label
    _atom_site_aniso_U_11
    _atom_site_aniso_U_22
    _atom_site_aniso_U_33
    _atom_site_aniso_U_12
    _atom_site_aniso_U_13
    _atom_site_aniso_U_23
    S1A 0.0443(15) 0.0370(13) 0.0497(18) 0.0002(10) -0.0016(12) -0.0016(11)
    O1A 0.034(4) 0.035(4) 0.078(6) 0.003(3) 0.000(4) -0.011(3)
    O2A 0.223(12) 0.033(4) 0.065(7) 0.014(5) 0.062(8) 0.006(4)
    O3A 0.055(4) 0.038(4) 0.058(5) -0.005(3) -0.003(3) -0.007(3)
    O4A 0.035(3) 0.040(3) 0.049(4) -0.001(3) -0.006(3) -0.003(3)
    O5A 0.041(4) 0.055(4) 0.043(4) -0.004(3) -0.003(3) -0.015(3)
    N1A 0.034(4) 0.046(4) 0.036(5) 0.002(3) -0.011(3) 0.001(4)
    C1A 0.036(5) 0.045(5) 0.045(6) 0.000(4) -0.003(4) 0.002(5)
    C2A 0.050(6) 0.034(5) 0.043(6) 0.001(4) -0.008(4) -0.003(4)
    C3A 0.058(6) 0.043(6) 0.049(7) 0.003(4) -0.003(5) 0.008(5)
    C4A 0.046(6) 0.050(6) 0.040(6) -0.002(4) -0.004(5) 0.005(5)
    C5A 0.060(7) 0.059(6) 0.039(6) -0.019(5) -0.010(5) 0.019(5)
    C6A 0.055(6) 0.038(5) 0.064(8) -0.004(4) -0.003(5) -0.001(5)
    C7A 0.057(7) 0.051(7) 0.071(9) -0.007(5) 0.001(6) -0.012(6)
    C8A 0.073(8) 0.061(8) 0.105(12) -0.016(6) 0.016(8) -0.019(8)
    C9A 0.029(5) 0.028(4) 0.043(6) -0.001(3) -0.009(4) 0.006(4)
    C10A 0.043(5) 0.045(5) 0.044(6) 0.002(4) -0.001(4) -0.001(4)
    C11A 0.044(6) 0.083(8) 0.044(7) 0.004(5) -0.004(5) -0.021(6)
    C12A 0.054(6) 0.043(5) 0.056(7) 0.001(4) -0.001(5) 0.003(5)
    C13A 0.046(6) 0.045(6) 0.061(8) -0.001(4) 0.006(5) -0.004(5)
    S1B 0.0410(14) 0.0346(13) 0.0462(17) -0.0050(9) -0.0031(11) 0.0014(10)
    O1B 0.039(4) 0.035(4) 0.053(5) -0.005(3) -0.004(3) 0.002(3)
    O2B 0.151(9) 0.035(4) 0.057(6) -0.020(4) 0.034(6) 0.001(4)
    O3B 0.056(4) 0.035(4) 0.053(5) 0.002(3) -0.001(3) -0.002(3)
    O4B 0.033(3) 0.043(4) 0.047(4) -0.003(3) -0.006(3) 0.008(3)
    O5B 0.038(4) 0.051(4) 0.045(4) -0.008(3) -0.006(3) 0.009(3)
    N1B 0.032(4) 0.045(4) 0.036(5) -0.009(3) -0.008(3) -0.002(4)
    C1B 0.031(5) 0.042(5) 0.051(7) -0.002(4) -0.003(4) -0.004(5)
    C2B 0.035(5) 0.035(5) 0.055(7) -0.005(4) -0.007(4) 0.003(4)
    C3B 0.054(6) 0.035(5) 0.052(7) -0.006(4) -0.011(5) 0.004(5)
    C4B 0.074(7) 0.027(5) 0.059(8) -0.003(4) 0.005(6) 0.000(5)
    C5B 0.060(7) 0.054(6) 0.061(8) 0.010(5) -0.002(5) -0.015(6)
    C6B 0.040(5) 0.040(5) 0.054(7) -0.006(4) -0.002(4) -0.002(4)
    C7B 0.049(6) 0.045(6) 0.073(9) -0.006(5) -0.003(6) -0.001(6)
    C8B 0.066(7) 0.050(7) 0.094(11) -0.009(5) 0.008(7) -0.009(7)
    C9B 0.034(5) 0.031(4) 0.039(6) -0.005(3) -0.001(4) 0.003(4)
    C10B 0.042(5) 0.044(5) 0.044(6) -0.005(4) -0.002(4) 0.005(4)
    C11B 0.054(6) 0.077(8) 0.050(7) -0.013(5) 0.002(5) 0.017(6)
    C12B 0.042(5) 0.063(7) 0.049(7) -0.011(5) 0.003(5) -0.013(5)
    C13B 0.048(6) 0.043(6) 0.048(7) -0.006(4) 0.000(5) 0.005(5)
_geom_special_details
;
All e.s.d.'s (except the e.s.d. in the dihedral angle between two l.s. planes)
are estimated using the full covariance matrix. The cell e.s.d.'s are taken
into account individually in the estimation of e.s.d.'s in distances, angles
and torsion angles; correlations between e.s.d.'s in cell parameters are only
used when they are defined by crystal symmetry. An approximate (isotropic)
treatment of cell e.s.d.'s is used for estimating e.s.d.'s involving l.s.
planes.
;
loop_
    _geom_bond_atom_site_label_1
    _geom_bond_atom_site_label_2
    _geom_bond_site_symmetry_2
    _geom_bond_distance
    _geom_bond_publ_flag
    S1A O1A . 1.475(7) ?
    S1A C1A . 1.814(10) ?
    S1A C6A . 1.818(11) ?
    O2A C3A . 1.200(14) ?
    O3A C3A . 1.316(12) ?
    O3A C4A . 1.483(13) ?
    O4A C9A . 1.241(10) ?
    O5A C9A . 1.353(11) ?
    O5A C10A . 1.475(11) ?
    N1A C9A . 1.330(11) ?
    N1A C2A . 1.456(13) ?
    N1A H1AC . 0.8800 ?
    C1A C2A . 1.508(12) ?
    C1A H1AA . 0.9900 ?
    C1A H1AB . 0.9900 ?
    C2A C3A . 1.532(15) ?
    C2A H2AA . 1.0000 ?
    C4A C5A . 1.461(14) ?
    C4A H4AA . 0.9900 ?
    C4A H4AB . 0.9900 ?
    C5A H5AA . 0.9800 ?
    C5A H5AB . 0.9800 ?
    C5A H5AC . 0.9800 ?
    C6A C7A . 1.494(17) ?
    C6A H6AA . 0.9900 ?
    C6A H6AB . 0.9900 ?
    C7A C8A . 1.283(17) ?
    C7A H7A . 0.9500 ?
    C8A H8A1 . 0.9500 ?
    C8A H8A2 . 0.9500 ?
    C10A C12A . 1.483(14) ?
    C10A C11A . 1.513(14) ?
    C10A C13A . 1.554(14) ?
    C11A H11A . 0.9800 ?
    C11A H11B . 0.9800 ?
    C11A H11C . 0.9800 ?
    C12A H12A . 0.9800 ?
    C12A H12B . 0.9800 ?
    C12A H12C . 0.9800 ?
    C13A H13A . 0.9800 ?
    C13A H13B . 0.9800 ?
    C13A H13C . 0.9800 ?
    S1B O1B . 1.471(7) ?
    S1B C1B . 1.809(10) ?
    S1B C6B . 1.816(11) ?
    O2B C3B . 1.220(13) ?
    O3B C3B . 1.319(12) ?
    O3B C4B . 1.481(13) ?
    O4B C9B . 1.228(10) ?
    O5B C9B . 1.344(11) ?
    O5B C10B . 1.497(11) ?
    N1B C9B . 1.345(11) ?
    N1B C2B . 1.471(13) ?
    N1B H1BC . 0.8800 ?
    C1B C2B . 1.526(13) ?
    C1B H1BA . 0.9900 ?
    C1B H1BB . 0.9900 ?
    C2B C3B . 1.495(14) ?
    C2B H2BA . 1.0000 ?
    C4B C5B . 1.500(16) ?
    C4B H4BA . 0.9900 ?
    C4B H4BB . 0.9900 ?
    C5B H5BA . 0.9800 ?
    C5B H5BB . 0.9800 ?
    C5B H5BC . 0.9800 ?
    C6B C7B . 1.497(14) ?
    C6B H6BA . 0.9900 ?
    C6B H6BB . 0.9900 ?
    C7B C8B . 1.282(17) ?
    C7B H7B . 0.9500 ?
    C8B H8B1 . 0.9500 ?
    C8B H8B2 . 0.9500 ?
    C10B C12B . 1.498(13) ?
    C10B C13B . 1.521(14) ?
    C10B C11B . 1.535(15) ?
    C11B H11D . 0.9800 ?
    C11B H11E . 0.9800 ?
    C11B H11F . 0.9800 ?
    C12B H12D . 0.9800 ?
    C12B H12E . 0.9800 ?
    C12B H12F . 0.9800 ?
    C13B H13D . 0.9800 ?
    C13B H13E . 0.9800 ?
    C13B H13F . 0.9800 ?
loop_
    _geom_angle_atom_site_label_1
    _geom_angle_atom_site_label_2
    _geom_angle_atom_site_label_3
    _geom_angle_site_symmetry_1
    _geom_angle_site_symmetry_3
    _geom_angle
    _geom_angle_publ_flag
    O1A S1A C1A . . 106.2(4) ?
    O1A S1A C6A . . 106.3(5) ?
    C1A S1A C6A . . 96.2(5) ?
    C3A O3A C4A . . 118.2(8) ?
    C9A O5A C10A . . 121.6(7) ?
    C9A N1A C2A . . 121.8(8) ?
    C9A N1A H1AC . . 119.1 ?
    C2A N1A H1AC . . 119.1 ?
    C2A C1A S1A . . 110.4(7) ?
    C2A C1A H1AA . . 109.6 ?
    S1A C1A H1AA . . 109.6 ?
    C2A C1A H1AB . . 109.6 ?
    S1A C1A H1AB . . 109.6 ?
    H1AA C1A H1AB . . 108.1 ?
    N1A C2A C1A . . 112.7(8) ?
    N1A C2A C3A . . 113.1(8) ?
    C1A C2A C3A . . 109.1(8) ?
    N1A C2A H2AA . . 107.2 ?
    C1A C2A H2AA . . 107.2 ?
    C3A C2A H2AA . . 107.2 ?
    O2A C3A O3A . . 123.0(10) ?
    O2A C3A C2A . . 124.6(9) ?
    O3A C3A C2A . . 112.3(9) ?
    C5A C4A O3A . . 109.9(8) ?
    C5A C4A H4AA . . 109.7 ?
    O3A C4A H4AA . . 109.7 ?
    C5A C4A H4AB . . 109.7 ?
    O3A C4A H4AB . . 109.7 ?
    H4AA C4A H4AB . . 108.2 ?
    C4A C5A H5AA . . 109.5 ?
    C4A C5A H5AB . . 109.5 ?
    H5AA C5A H5AB . . 109.5 ?
    C4A C5A H5AC . . 109.5 ?
    H5AA C5A H5AC . . 109.5 ?
    H5AB C5A H5AC . . 109.5 ?
    C7A C6A S1A . . 110.9(8) ?
    C7A C6A H6AA . . 109.5 ?
    S1A C6A H6AA . . 109.5 ?
    C7A C6A H6AB . . 109.5 ?
    S1A C6A H6AB . . 109.5 ?
    H6AA C6A H6AB . . 108.1 ?
    C8A C7A C6A . . 124.6(14) ?
    C8A C7A H7A . . 117.7 ?
    C6A C7A H7A . . 117.7 ?
    C7A C8A H8A1 . . 120.0 ?
    C7A C8A H8A2 . . 120.0 ?
    H8A1 C8A H8A2 . . 120.0 ?
    O4A C9A N1A . . 126.2(8) ?
    O4A C9A O5A . . 124.3(7) ?
    N1A C9A O5A . . 109.5(7) ?
    O5A C10A C12A . . 110.6(7) ?
    O5A C10A C11A . . 102.4(7) ?
    C12A C10A C11A . . 112.5(9) ?
    O5A C10A C13A . . 109.3(8) ?
    C12A C10A C13A . . 113.0(8) ?
    C11A C10A C13A . . 108.6(9) ?
    C10A C11A H11A . . 109.5 ?
    C10A C11A H11B . . 109.5 ?
    H11A C11A H11B . . 109.5 ?
    C10A C11A H11C . . 109.5 ?
    H11A C11A H11C . . 109.5 ?
    H11B C11A H11C . . 109.5 ?
    C10A C12A H12A . . 109.5 ?
    C10A C12A H12B . . 109.5 ?
    H12A C12A H12B . . 109.5 ?
    C10A C12A H12C . . 109.5 ?
    H12A C12A H12C . . 109.5 ?
    H12B C12A H12C . . 109.5 ?
    C10A C13A H13A . . 109.5 ?
    C10A C13A H13B . . 109.5 ?
    H13A C13A H13B . . 109.5 ?
    C10A C13A H13C . . 109.5 ?
    H13A C13A H13C . . 109.5 ?
    H13B C13A H13C . . 109.5 ?
    O1B S1B C1B . . 106.4(4) ?
    O1B S1B C6B . . 106.8(4) ?
    C1B S1B C6B . . 96.5(5) ?
    C3B O3B C4B . . 118.7(8) ?
    C9B O5B C10B . . 120.0(6) ?
    C9B N1B C2B . . 120.8(8) ?
    C9B N1B H1BC . . 119.6 ?
    C2B N1B H1BC . . 119.6 ?
    C2B C1B S1B . . 110.2(6) ?
    C2B C1B H1BA . . 109.6 ?
    S1B C1B H1BA . . 109.6 ?
    C2B C1B H1BB . . 109.6 ?
    S1B C1B H1BB . . 109.6 ?
    H1BA C1B H1BB . . 108.1 ?
    N1B C2B C3B . . 112.1(8) ?
    N1B C2B C1B . . 110.4(8) ?
    C3B C2B C1B . . 109.9(8) ?
    N1B C2B H2BA . . 108.1 ?
    C3B C2B H2BA . . 108.1 ?
    C1B C2B H2BA . . 108.1 ?
    O2B C3B O3B . . 122.5(10) ?
    O2B C3B C2B . . 123.8(9) ?
    O3B C3B C2B . . 113.6(9) ?
    O3B C4B C5B . . 108.1(9) ?
    O3B C4B H4BA . . 110.1 ?
    C5B C4B H4BA . . 110.1 ?
    O3B C4B H4BB . . 110.1 ?
    C5B C4B H4BB . . 110.1 ?
    H4BA C4B H4BB . . 108.4 ?
    C4B C5B H5BA . . 109.5 ?
    C4B C5B H5BB . . 109.5 ?
    H5BA C5B H5BB . . 109.5 ?
    C4B C5B H5BC . . 109.5 ?
    H5BA C5B H5BC . . 109.5 ?
    H5BB C5B H5BC . . 109.5 ?
    C7B C6B S1B . . 109.7(8) ?
    C7B C6B H6BA . . 109.7 ?
    S1B C6B H6BA . . 109.7 ?
    C7B C6B H6BB . . 109.7 ?
    S1B C6B H6BB . . 109.7 ?
    H6BA C6B H6BB . . 108.2 ?
    C8B C7B C6B . . 124.5(11) ?
    C8B C7B H7B . . 117.8 ?
    C6B C7B H7B . . 117.8 ?
    C7B C8B H8B1 . . 120.0 ?
    C7B C8B H8B2 . . 120.0 ?
    H8B1 C8B H8B2 . . 120.0 ?
    O4B C9B O5B . . 125.5(7) ?
    O4B C9B N1B . . 125.9(8) ?
    O5B C9B N1B . . 108.7(7) ?
    O5B C10B C12B . . 109.5(7) ?
    O5B C10B C13B . . 109.9(8) ?
    C12B C10B C13B . . 114.2(8) ?
    O5B C10B C11B . . 101.2(7) ?
    C12B C10B C11B . . 111.3(9) ?
    C13B C10B C11B . . 110.0(9) ?
    C10B C11B H11D . . 109.5 ?
    C10B C11B H11E . . 109.5 ?
    H11D C11B H11E . . 109.5 ?
    C10B C11B H11F . . 109.5 ?
    H11D C11B H11F . . 109.5 ?
    H11E C11B H11F . . 109.5 ?
    C10B C12B H12D . . 109.5 ?
    C10B C12B H12E . . 109.5 ?
    H12D C12B H12E . . 109.5 ?
    C10B C12B H12F . . 109.5 ?
    H12D C12B H12F . . 109.5 ?
    H12E C12B H12F . . 109.5 ?
    C10B C13B H13D . . 109.5 ?
    C10B C13B H13E . . 109.5 ?
    H13D C13B H13E . . 109.5 ?
    C10B C13B H13F . . 109.5 ?
    H13D C13B H13F . . 109.5 ?
    H13E C13B H13F . . 109.5 ?
loop_
    _geom_hbond_atom_site_label_D
    _geom_hbond_atom_site_label_H
    _geom_hbond_atom_site_label_A
    _geom_hbond_site_symmetry_A
    _geom_hbond_distance_DH
    _geom_hbond_distance_HA
    _geom_hbond_distance_DA
    _geom_hbond_angle_DHA
    N1A H1AC O4A 1_455 0.88 2.19 2.913(9) 139
    N1B H1BC O4B 1_655 0.88 2.20 2.904(9) 137
