# Supplementary material for: Triclinic modification of N-[(1,1-di­methyl­ethoxy)carbon­yl]-3-[(R)-prop-2-en-1-ylsulfin­yl]-(R)-alanine ethyl ester at 120 (1) K
Source: Acta Crystallogr Sect E Struct Rep Online. 2009 May 23;65(Pt 6):o1387. doi: 10.1107/S1600536809019011 (PMC2969554; doi:10.1107/S1600536809019011)
Supplement: Supplementary file 2 [file e-65-o1387-Isup2.hkl]

# 
# h,k,l, Fc-squared, Fo-squared, sigma(Fo-squared) and status flag 
# 
data_I
_shelx_title ' k0932-120K in P1' 
_shelx_refln_list_code          4 
_shelx_F_calc_maximum       64.12 
_exptl_crystal_F_000       328.00 
_reflns_d_resolution_high  0.8409 
 
loop_ 
 _symmetry_equiv_pos_as_xyz 
 'x, y, z' 
 
_cell_length_a     5.1483 
_cell_length_b    11.6600 
_cell_length_c    13.6510 
_cell_angle_alpha  88.884 
_cell_angle_beta   82.681 
_cell_angle_gamma  87.306 
 
_shelx_F_squared_multiplier     1.000 
 
loop_ 
 _refln_index_h 
 _refln_index_k 
 _refln_index_l 
 _refln_F_squared_calc 
 _refln_F_squared_meas 
 _refln_F_squared_sigma 
 _refln_observed_status 
   0   2 -15        5.93        6.05      5.84 o 
   1   2 -15       15.29       36.08      9.00 o 
   1   3 -15        2.71       -1.30      6.74 o 
  -1   2 -14        7.82        7.79      5.26 o 
   0   2 -14       15.32       23.11      7.16 o 
   1   2 -14        7.80       11.37      6.65 o 
  -2   3 -14        2.54       18.45      5.86 o 
  -1   3 -14       24.22       38.43      7.84 o 
   0   3 -14       19.48       31.81      6.60 o 
  -2   4 -14        1.75       -1.51      5.84 o 
  -1   4 -14        4.67       -3.16      6.12 o 
   0   4 -14        1.51        6.83      5.76 o 
   1   4 -14        5.22        6.21      6.88 o 
  -2   5 -14       45.14       40.68      8.20 o 
   0   5 -14        8.58       10.09      6.45 o 
   1   5 -14        2.43       -4.28      6.07 o 
  -2  -4 -13       17.10       15.27      4.38 o 
  -1  -4 -13        9.68        8.58      2.32 o 
  -3  -3 -13       13.74        7.81      3.57 o 
  -2  -3 -13       23.74       22.92      4.61 o 
  -2  -2 -13       86.84       73.82      6.12 o 
  -2  -1 -13        0.80        0.65      4.37 o 
  -2   0 -13        9.12       11.16      5.47 o 
  -1   1 -13       78.76       86.55      7.03 o 
   1   1 -13       57.44       76.46     10.46 o 
   2   1 -13       63.61      132.55     12.55 o 
  -1   2 -13       16.02       20.98      5.52 o 
   0   2 -13       36.77       55.60      6.83 o 
   1   2 -13       20.26       19.62      5.62 o 
   2   2 -13        2.68       -0.67      4.89 o 
  -2   3 -13       15.49       30.18      6.36 o 
  -1   3 -13       21.81       22.94      5.33 o 
   0   3 -13        3.14       10.01      3.84 o 
   2   3 -13        0.42       -1.82      5.45 o 
  -3   4 -13       22.69       42.18      6.22 o 
  -2   4 -13       69.00       85.58      8.24 o 
   0   4 -13       10.37        7.36      2.58 o 
   2   4 -13        2.77       -1.86      6.50 o 
  -3   5 -13       11.29        9.82      5.95 o 
  -2   5 -13        2.60       11.83      6.46 o 
   1   5 -13        6.35       16.70      5.88 o 
   2   5 -13       40.80       79.76     11.32 o 
  -2   6 -13       10.50        9.71      6.14 o 
  -1   6 -13       26.69       37.11      6.95 o 
   0   6 -13        8.40       13.38      6.48 o 
   1   6 -13       22.78       21.87      6.62 o 
  -1   7 -13        3.11       -0.41      4.13 o 
   0   7 -13        0.72        2.37      3.89 o 
   1   7 -13       35.21       37.44      8.30 o 
   1  -5 -12       13.88        4.73      4.51 o 
  -3  -4 -12       10.22       11.71      3.16 o 
  -2  -4 -12       22.00       16.86      1.98 o 
   1  -4 -12       10.58        7.84      4.27 o 
  -3  -3 -12       25.75       42.85      5.45 o 
  -2  -3 -12       29.80       30.65      5.04 o 
  -3  -2 -12       62.82       70.83      6.86 o 
  -2  -2 -12       17.23        7.84      3.49 o 
  -3  -1 -12       27.10       33.17      5.43 o 
  -2  -1 -12       35.12       45.83      5.33 o 
  -3   0 -12        5.10       16.03      5.66 o 
  -2   0 -12        2.24        2.84      3.94 o 
  -3   1 -12       26.95       48.84      7.27 o 
  -2   1 -12       47.00       50.46      6.00 o 
  -1   1 -12       24.24       12.88      4.90 o 
   1   1 -12        5.79        8.30      4.90 o 
  -3   2 -12       42.05       37.40      5.47 o 
  -2   2 -12       10.89       17.16      5.30 o 
  -1   2 -12       43.84       42.96      6.46 o 
   0   2 -12       10.48        6.59      3.61 o 
   2   2 -12       45.51       71.73      9.25 o 
  -2   3 -12        9.89       14.53      5.73 o 
  -1   3 -12       21.29       16.44      4.08 o 
   0   3 -12       48.33       85.20     11.25 o 
   1   3 -12       18.18       15.86      3.03 o 
   2   3 -12        0.97        1.60      3.65 o 
   3   3 -12        2.15        7.72      5.86 o 
  -3   4 -12        0.53        3.24      5.09 o 
  -1   4 -12       50.75       66.14      7.98 o 
   0   4 -12       22.87       30.68      3.35 o 
   3   4 -12        7.88       12.98      6.26 o 
  -3   5 -12       15.92       16.33      4.85 o 
  -2   5 -12       60.00       58.54      7.89 o 
  -1   5 -12       48.49       47.54      9.13 o 
   0   5 -12       61.91       70.44     19.64 o 
   1   5 -12       16.25       14.10      3.27 o 
   2   5 -12        2.34        9.71      4.51 o 
  -3   6 -12        7.82       34.41      6.40 o 
  -1   6 -12        1.00        3.75      3.30 o 
   0   6 -12       21.49       16.18      7.79 o 
   1   6 -12       10.70       13.50      3.33 o 
   2   6 -12       55.53      102.04     13.72 o 
  -3   7 -12       19.42       32.45      6.69 o 
  -2   8 -12        9.15        2.41      4.83 o 
   0   8 -12       19.70       25.86      5.84 o 
   1   8 -12        4.64        6.21      4.83 o 
  -1   9 -12        7.80       13.26      6.43 o 
   0   9 -12        3.24        6.45      5.16 o 
   0 -10 -11        6.64        4.44      3.90 o 
  -1  -9 -11        5.22        5.88      2.58 o 
  -2  -7 -11       11.07       11.23      2.19 o 
  -2  -6 -11       17.36       14.87      2.82 o 
   1  -6 -11       20.57       22.18      5.81 o 
  -3  -5 -11        2.38        3.57      2.24 o 
  -2  -5 -11      122.36      111.85      8.63 o 
   0  -5 -11        7.57        9.25      2.94 o 
  -3  -4 -11       30.06       35.00      3.67 o 
  -2  -4 -11        9.28        6.50      3.25 o 
  -3  -3 -11        6.78       39.00      6.19 o 
  -2  -3 -11       30.82       28.22      3.75 o 
   0  -3 -11       11.99        9.65      2.25 o 
   1  -3 -11      133.71      121.80     10.28 o 
  -4  -2 -11       15.69       17.09      4.62 o 
  -3  -2 -11       54.74      100.85     10.14 o 
  -2  -2 -11       88.25       74.75      7.38 o 
  -4  -1 -11        6.91        7.68      4.66 o 
  -3  -1 -11       91.74      138.31     12.04 o 
  -2  -1 -11       34.76       47.48      5.33 o 
  -4   0 -11       11.24       18.66      5.14 o 
  -3   0 -11      119.46      185.20     13.74 o 
  -2   0 -11       11.09        4.61      3.30 o 
  -3   1 -11       94.83      140.17     12.74 o 
  -2   1 -11       30.56       32.88      4.68 o 
  -1   1 -11        7.21        3.08      3.73 o 
   0   1 -11       99.63      155.61     12.35 o 
   3   1 -11       27.70       44.70      7.10 o 
  -3   2 -11       60.11       78.14      9.01 o 
  -2   2 -11       81.56       87.77      5.68 o 
  -1   2 -11       43.28       39.95      6.26 o 
   1   2 -11      171.16      226.55     18.13 o 
   2   2 -11       44.10       71.62      7.53 o 
   3   2 -11       14.72       13.21      2.43 o 
  -2   3 -11       31.43       22.48      4.90 o 
  -1   3 -11        3.95       -2.48      2.67 o 
   0   3 -11       11.41       11.89      1.96 o 
   1   3 -11      134.15      153.93      9.56 o 
   2   3 -11       69.21      126.50     14.94 o 
  -3   4 -11        8.51        9.08      5.35 o 
  -2   4 -11       55.22       85.38      8.96 o 
  -1   4 -11       41.01       38.92      7.66 o 
   1   4 -11        4.41        7.19      2.16 o 
   2   4 -11        4.04        9.11      5.62 o 
  -2   5 -11       51.86       34.46      6.38 o 
  -1   5 -11       10.03       10.49      3.35 o 
   0   5 -11        5.52        7.56      2.58 o 
   1   5 -11       35.67       37.75      4.34 o 
   2   5 -11        3.44       10.22      5.71 o 
  -3   6 -11       34.80       40.19      6.65 o 
  -2   6 -11       18.81       20.98      5.04 o 
  -1   6 -11        2.13        8.05      3.80 o 
   0   6 -11       37.17       25.57      5.09 o 
   1   6 -11       22.03       14.78      3.54 o 
   2   6 -11        0.22       16.54      6.73 o 
  -3   7 -11        0.38       13.02      5.74 o 
  -2   7 -11        5.60        1.44      4.73 o 
  -1   7 -11        7.62        6.15      3.76 o 
   0   7 -11        7.61       -2.69      3.19 o 
   1   7 -11       53.80       62.94     10.14 o 
   2   7 -11       30.48       44.11      9.00 o 
   0   8 -11       12.65        8.81      4.73 o 
   1   8 -11        9.50        5.97      4.35 o 
  -2   9 -11        3.43        1.17      4.28 o 
  -1   9 -11        0.54        1.81      5.81 o 
   0   9 -11       14.04        5.57      4.92 o 
   1   9 -11       59.69       75.60     12.47 o 
  -1 -10 -10        5.35        9.13      2.68 o 
   0 -10 -10        1.61        2.32      3.24 o 
   1 -10 -10       54.99       63.35      8.29 o 
  -1  -9 -10       12.39       11.30      3.03 o 
   1  -6 -10      246.89      269.19     21.15 o 
  -3  -5 -10        2.33        5.78      1.91 o 
  -2  -5 -10       80.97       66.20      4.42 o 
  -1  -5 -10       22.80       21.79      5.16 o 
   2  -5 -10       18.26       18.33      4.19 o 
  -4  -4 -10        4.43        2.49      3.06 o 
  -3  -4 -10       14.70       27.12      4.13 o 
  -2  -4 -10        2.34       -1.08      2.17 o 
   0  -4 -10       59.81       64.55      7.06 o 
   1  -4 -10      176.50      177.34     14.74 o 
  -3  -3 -10       86.19      119.07      9.33 o 
  -2  -3 -10       47.20       52.14      4.94 o 
  -1  -3 -10       23.87       19.31      2.44 o 
   0  -3 -10       52.29       54.96      5.02 o 
   1  -3 -10      203.41      217.83     15.53 o 
  -4  -2 -10       30.61       37.38      6.48 o 
  -3  -2 -10       29.13       24.89      3.94 o 
  -2  -2 -10       23.35       22.15      3.97 o 
   4  -2 -10       11.82       12.55      3.25 o 
  -4  -1 -10       48.11       50.89      5.88 o 
  -3  -1 -10       71.37      100.03      8.87 o 
  -2  -1 -10      196.94      196.78     13.35 o 
  -4   0 -10       32.26       31.17      6.59 o 
  -3   0 -10       21.40       33.67      6.46 o 
  -2   0 -10       30.43       27.24      4.45 o 
   1   0 -10      178.24      190.12     15.38 o 
   4   0 -10        8.45       12.64      3.44 o 
  -4   1 -10       46.32       65.74      7.59 o 
  -3   1 -10        2.62        9.92      3.70 o 
  -2   1 -10      190.94      221.26     16.25 o 
  -1   1 -10       15.78       17.48      2.75 o 
   0   1 -10       25.86       49.71      6.88 o 
   1   1 -10        2.29        3.24      2.58 o 
   2   1 -10       64.69       94.06     11.11 o 
   3   1 -10        9.49        7.56      2.24 o 
   4   1 -10       12.81        8.98      3.29 o 
  -4   2 -10       13.09       15.27      4.71 o 
  -3   2 -10        5.31       30.52      7.87 o 
  -2   2 -10       70.82       87.34      5.82 o 
  -1   2 -10        4.78        3.80      2.08 o 
   0   2 -10       87.34      166.72     19.33 o 
   1   2 -10      242.06      308.78     11.89 o 
   2   2 -10        7.73       10.80      5.40 o 
   3   2 -10        8.84       15.34      4.81 o 
  -3   3 -10       57.91       70.45     10.42 o 
  -2   3 -10       42.34       44.27      6.11 o 
  -1   3 -10       24.02       24.03      3.89 o 
   0   3 -10       60.17       64.71     21.82 o 
   1   3 -10      204.78      225.69     14.21 o 
   2   3 -10      148.72      238.47     20.95 o 
   3   3 -10       10.43       17.23      4.97 o 
   4   3 -10        0.98       -3.56      4.97 o 
  -3   4 -10       11.20       11.95      3.99 o 
  -2   4 -10       27.20       25.51      4.99 o 
  -1   4 -10       73.41       87.98      8.72 o 
   0   4 -10      115.59      138.50      9.24 o 
   2   4 -10        4.00        6.55      4.45 o 
   3   4 -10        8.68        7.25      5.33 o 
  -3   5 -10       27.51       30.44      4.92 o 
  -2   5 -10      102.50      104.06     11.64 o 
  -1   5 -10        7.34        5.25      2.03 o 
   0   5 -10       43.16       44.01      3.76 o 
   1   5 -10      154.52      255.83     16.68 o 
   2   5 -10       24.79       26.81      6.21 o 
  -2   6 -10        3.71        5.26      2.83 o 
  -1   6 -10        0.32       -1.82      3.18 o 
   0   6 -10        8.01        3.16      4.06 o 
   2   6 -10       21.95       33.69      7.93 o 
   3   6 -10       12.85       18.33      6.46 o 
  -2   7 -10       24.71       27.27     13.28 o 
  -1   7 -10       73.95       82.60     13.84 o 
   0   7 -10       25.65       24.00      3.62 o 
   1   7 -10       11.81       16.86      6.38 o 
   3   7 -10        1.14       -2.97      6.19 o 
  -3   8 -10        5.63       12.50      4.68 o 
  -2   8 -10        0.60        1.59      4.18 o 
   0   8 -10       27.21       33.48     14.32 o 
   1   8 -10       73.62       98.31     11.09 o 
  -2   9 -10       17.18       15.08      5.43 o 
  -1   9 -10       23.35       36.47      6.26 o 
   0   9 -10        7.08        0.00      3.63 o 
   1   9 -10        6.21        4.54      4.99 o 
  -2  10 -10        0.89       -3.59      4.16 o 
   1  10 -10       52.91       77.19     12.11 o 
   0 -11  -9       10.51        7.36      3.42 o 
   1 -11  -9        5.75       -1.05      3.84 o 
  -1 -10  -9       22.63       24.35      3.59 o 
   0 -10  -9        3.26        4.54      2.91 o 
   1 -10  -9       15.89       12.64      3.95 o 
   2 -10  -9        9.00        9.94      5.16 o 
  -1  -9  -9        5.43        7.74      2.13 o 
   0  -9  -9       12.06       12.47      3.32 o 
   1  -9  -9       55.75       56.35      7.34 o 
   2  -9  -9       33.00       29.90      5.73 o 
  -1  -8  -9        9.17        9.73      2.49 o 
  -3  -6  -9       71.31       67.44     10.84 o 
  -1  -6  -9       42.95       47.03      7.65 o 
   0  -6  -9        8.16        6.55      4.30 o 
  -3  -5  -9       19.74       20.33      5.06 o 
  -2  -5  -9       83.73       84.14      5.35 o 
  -1  -5  -9       95.21      102.66      9.63 o 
   0  -5  -9      268.15      256.10     19.54 o 
   1  -5  -9        1.97       -0.46      3.24 o 
   2  -5  -9       39.69       34.12      6.35 o 
  -5  -4  -9        4.43        8.58      4.44 o 
  -4  -4  -9       18.11       19.57      3.75 o 
  -3  -4  -9       65.47       72.31      4.85 o 
  -2  -4  -9        0.57        2.45      2.77 o 
   1  -4  -9       79.89       86.19      9.03 o 
   2  -4  -9       64.10       52.24      7.02 o 
  -4  -3  -9       37.58       30.87      4.47 o 
  -3  -3  -9       44.63       61.03      5.37 o 
   0  -3  -9       98.07       96.65      7.33 o 
   1  -3  -9       21.57       21.62      3.40 o 
   2  -3  -9       69.08       67.06      8.13 o 
   4  -3  -9        9.16       14.41      4.16 o 
  -3  -2  -9       70.50       86.36      6.81 o 
  -2  -2  -9      193.21      196.90     12.97 o 
  -1  -2  -9       28.68       41.19      3.25 o 
   0  -2  -9      140.62      160.41     10.82 o 
   1  -2  -9      107.80      115.06      8.25 o 
   3  -2  -9        4.91        0.65      2.41 o 
  -4  -1  -9       11.21       17.73      5.14 o 
  -3  -1  -9        8.84       24.57      5.57 o 
  -2  -1  -9      127.04      105.86      7.81 o 
   3  -1  -9       44.64       37.98      3.89 o 
   4  -1  -9       23.41       17.51      4.49 o 
  -4   0  -9       18.85       19.73      4.47 o 
  -3   0  -9      156.86      200.03     12.59 o 
  -2   0  -9       40.05       51.52      5.45 o 
   0   0  -9       10.41       14.67      2.77 o 
   1   0  -9       55.67       71.28      8.19 o 
   3   0  -9       35.25       35.92      3.85 o 
   4   0  -9        0.15       -1.29      3.01 o 
  -4   1  -9       49.99       68.73      7.36 o 
  -3   1  -9        0.36       -1.63      4.18 o 
  -2   1  -9       41.26       40.52      5.21 o 
  -1   1  -9       12.91       15.61      4.00 o 
   0   1  -9       61.54       96.42      9.58 o 
   2   1  -9      157.55      249.95     22.51 o 
   3   1  -9       35.46       45.12      5.40 o 
   4   1  -9       12.63        9.49      3.54 o 
  -4   2  -9       34.22       27.81      6.38 o 
  -3   2  -9       68.05       87.70      8.22 o 
  -2   2  -9      149.84      183.36     13.40 o 
  -1   2  -9       25.21       26.74      2.71 o 
   1   2  -9       98.08      123.95      9.94 o 
  -3   3  -9       37.39       45.68     16.65 o 
  -2   3  -9       90.19       86.16      6.13 o 
  -1   3  -9       69.04       73.42      4.16 o 
   0   3  -9       83.06      111.22     27.08 o 
   1   3  -9       15.38       11.79      4.01 o 
   2   3  -9       66.43      100.33     12.65 o 
  -3   4  -9       28.30       26.65      5.62 o 
  -2   4  -9        4.49        5.13      2.22 o 
  -1   4  -9        7.90        3.33      2.67 o 
   0   4  -9       80.90      103.12      8.86 o 
   2   4  -9       65.25       79.46      9.35 o 
   3   4  -9       19.39       10.89      6.55 o 
   4   4  -9        5.97        2.44      5.64 o 
  -2   5  -9       15.18       12.93      6.41 o 
  -1   5  -9       60.51       60.57      4.91 o 
   0   5  -9      155.23      163.33     31.91 o 
   1   5  -9        3.65        0.45      3.84 o 
   2   5  -9       48.46       44.02      7.19 o 
   3   5  -9        6.00        0.50      5.14 o 
  -3   6  -9      102.85      138.96     10.70 o 
  -2   6  -9       59.17       54.53      5.73 o 
  -1   6  -9       50.72       48.94      3.62 o 
   0   6  -9        7.98        7.20      2.86 o 
   1   6  -9       99.51      137.95     10.75 o 
   2   6  -9       45.66       37.52      7.43 o 
   3   6  -9        7.31       -4.18      5.92 o 
  -2   7  -9       28.18       24.44      5.54 o 
  -1   7  -9       18.07       18.80      6.51 o 
   0   7  -9       97.04      105.65      7.92 o 
  -3   8  -9       32.63       34.79      5.14 o 
  -2   8  -9       49.60       51.17      6.28 o 
  -1   8  -9        3.62        1.21      4.61 o 
   0   8  -9        4.46        6.02      4.62 o 
   1   8  -9       27.22       28.39      6.11 o 
   3   8  -9        0.95       -5.83      5.83 o 
  -3   9  -9        5.10        1.21      4.62 o 
  -2   9  -9       13.61       11.11      4.23 o 
  -1   9  -9        1.89        2.58      4.75 o 
   1   9  -9       49.42       82.11      9.33 o 
  -2  10  -9        9.00       19.28      5.09 o 
  -1  10  -9       15.78       10.39      6.09 o 
   0  10  -9        0.43       -1.25      3.57 o 
  -1  11  -9       25.74       34.79      7.06 o 
   0  11  -9       22.06       22.84      7.34 o 
   1  11  -9        7.68        0.22      6.67 o 
   0 -12  -8       19.83       17.35      4.25 o 
  -1 -11  -8        5.80        3.71      2.48 o 
   0 -11  -8        7.67        4.57      2.75 o 
   1 -11  -8       20.78       23.33      5.54 o 
  -1 -10  -8       11.62        8.73      2.86 o 
   0 -10  -8        5.82        8.67      3.89 o 
   1 -10  -8       88.37       98.45      9.75 o 
   2 -10  -8       14.17       23.49      6.14 o 
  -1  -9  -8        8.89        7.00      2.41 o 
   0  -9  -8       58.71       77.11      8.30 o 
   1  -9  -8       18.38       15.13      3.87 o 
   2  -9  -8       21.82       19.67      5.14 o 
   3  -9  -8        1.15       -0.36      4.94 o 
  -1  -8  -8       29.50       28.54      3.80 o 
  -3  -7  -8      102.78      103.30     11.38 o 
  -2  -7  -8        7.04       10.85      4.02 o 
  -1  -7  -8       31.20       32.81      5.73 o 
   0  -7  -8       29.45       20.74      6.55 o 
   2  -7  -8       43.30       23.44      6.12 o 
  -2  -6  -8      104.92       99.55     12.09 o 
  -1  -6  -8       18.19       18.32      5.74 o 
   1  -6  -8       67.84       47.51      6.52 o 
   2  -6  -8       46.61       36.66      6.65 o 
  -5  -5  -8        4.77       16.92      5.30 o 
  -3  -5  -8       11.31       13.35      5.73 o 
  -2  -5  -8       17.06       11.46      1.66 o 
  -1  -5  -8       20.74       22.80      5.18 o 
   2  -5  -8       28.91       30.08      6.36 o 
  -3  -4  -8       52.74       68.96      9.92 o 
  -2  -4  -8      154.04      156.63      7.44 o 
   0  -4  -8       13.33       18.66      3.97 o 
   1  -4  -8      342.81      373.38     22.13 o 
   4  -4  -8        0.98       -3.32      3.32 o 
  -5  -3  -8       16.24       25.23      5.30 o 
  -3  -3  -8      126.15      174.63     10.33 o 
  -2  -3  -8       51.73       57.90      5.04 o 
   0  -3  -8       66.52       73.93      5.93 o 
   2  -3  -8      126.75      109.33      8.75 o 
  -3  -2  -8        4.91       12.97      4.87 o 
  -2  -2  -8       88.33      118.38      8.56 o 
   1  -2  -8      239.98      270.21     15.51 o 
   4  -2  -8       12.53       28.25      7.06 o 
  -3  -1  -8      367.82      525.88     25.52 o 
  -2  -1  -8       15.82       23.94      3.63 o 
   3  -1  -8        4.83        2.54      2.34 o 
  -4   0  -8       30.14       37.25      5.41 o 
  -3   0  -8       13.16       42.30      8.62 o 
  -2   0  -8      174.10      157.53     11.37 o 
   1   0  -8      351.81      443.25     30.09 o 
   2   0  -8       76.80       68.13      6.79 o 
   4   0  -8        2.14        0.22      3.03 o 
  -4   1  -8      108.60      128.42     12.13 o 
  -3   1  -8      317.43      382.27     20.17 o 
  -2   1  -8       33.99       42.52      5.04 o 
   0   1  -8      381.80      479.79     28.94 o 
   1   1  -8       30.21       32.03      5.92 o 
   4   1  -8       14.07       15.45      3.59 o 
  -4   2  -8       31.00       27.57      5.43 o 
  -3   2  -8       27.09       36.82      5.38 o 
  -2   2  -8       50.76       55.22      5.98 o 
  -1   2  -8      143.60      144.06      8.04 o 
   2   2  -8      139.96      176.09     16.94 o 
   3   2  -8       61.89       68.32      7.53 o 
   4   2  -8       31.42       30.82      6.46 o 
  -4   3  -8        9.82        2.35      5.41 o 
  -3   3  -8      171.87      218.58      9.57 o 
  -2   3  -8       26.41       18.54      4.13 o 
  -1   3  -8        7.61        7.57      1.72 o 
   1   3  -8      237.74      271.94     20.52 o 
   2   3  -8      134.48      192.74     17.21 o 
   3   3  -8       24.00       23.03      5.02 o 
   4   3  -8       81.53       90.92      8.70 o 
  -3   4  -8       18.58       19.92      2.93 o 
  -2   4  -8      134.23      137.88     10.30 o 
  -1   4  -8       42.74       47.28      3.07 o 
   0   4  -8       38.99       38.43      4.25 o 
   1   4  -8      368.66      486.26     26.88 o 
   2   4  -8       53.25       64.40      7.21 o 
   3   4  -8        4.64        2.91      4.59 o 
   4   4  -8        3.39        6.14      5.64 o 
  -3   5  -8       11.62       11.72      6.97 o 
  -2   5  -8       52.71       53.03      5.98 o 
  -1   5  -8       26.21       31.08      2.71 o 
   0   5  -8      232.44      254.64     25.66 o 
   1   5  -8       14.46       15.54      4.28 o 
   2   5  -8       38.87       64.54      7.48 o 
   3   5  -8       21.98       25.86      6.16 o 
   4   5  -8        4.44       -1.24      5.22 o 
  -3   6  -8       13.93       29.06      7.24 o 
  -2   6  -8       51.33       37.34      3.96 o 
  -1   6  -8        1.91       -1.21      2.42 o 
   0   6  -8        2.50        2.05      1.90 o 
   1   6  -8       60.15       68.82     10.20 o 
   2   6  -8       52.92       62.79      7.46 o 
   3   6  -8       38.43       48.96      8.68 o 
   4   6  -8       20.86       19.71      6.03 o 
  -4   7  -8       24.59       26.57      4.42 o 
  -2   7  -8       13.97       16.48      6.12 o 
  -1   7  -8       10.02        6.86      2.36 o 
   0   7  -8       45.42       50.75      3.71 o 
   1   7  -8      255.11      231.84     18.30 o 
   2   7  -8       29.55       21.96      5.40 o 
   4   7  -8       11.73       16.82      6.97 o 
  -2   8  -8        7.80        2.92      3.51 o 
  -1   8  -8        6.62        9.20      5.41 o 
   0   8  -8       17.29       30.57      4.17 o 
   1   8  -8      121.39      168.60     12.59 o 
   2   8  -8       18.57       27.31      6.74 o 
   3   8  -8       33.73       35.70      7.96 o 
  -3   9  -8       30.13       34.63      6.24 o 
  -2   9  -8       23.95       23.11      5.54 o 
  -1   9  -8        0.60        7.48      4.73 o 
   0   9  -8       79.53       68.15      8.81 o 
   1   9  -8       18.45       33.36      7.76 o 
   2   9  -8        9.66        7.33      5.97 o 
   3   9  -8        0.27        1.17      6.09 o 
  -3  10  -8        2.42        4.01      4.78 o 
  -2  10  -8       11.53        2.05      4.45 o 
  -1  10  -8        2.35        0.59      4.68 o 
   1  10  -8       79.24      110.76     11.19 o 
   2  10  -8       24.19       22.03      6.60 o 
  -2  11  -8       13.70        6.02      4.38 o 
   0  11  -8        7.95        3.52      5.40 o 
   1  11  -8       20.74       30.65      7.68 o 
   0 -12  -7        7.35        5.43      3.94 o 
   1 -12  -7       17.21       20.40      4.97 o 
  -1 -11  -7        0.74       -1.68      2.11 o 
   0 -11  -7       18.48       22.68      3.99 o 
   1 -11  -7       63.94       66.20      7.44 o 
   2 -11  -7        5.11        4.01      4.35 o 
  -1 -10  -7       38.64       37.38      4.47 o 
   0 -10  -7        6.54        7.70      3.01 o 
   1 -10  -7       42.88       30.46      4.99 o 
   2 -10  -7       23.09       28.17      5.30 o 
  -1  -9  -7        6.30        4.56      2.29 o 
   0  -9  -7       18.83       20.95      4.01 o 
   1  -9  -7       20.36       12.65      3.70 o 
   2  -9  -7       29.22       32.88      5.59 o 
   3  -9  -7        0.93       -1.65      4.76 o 
  -1  -8  -7       65.94       74.30      4.38 o 
   0  -8  -7       31.28       41.42     19.92 o 
   1  -8  -7      112.03      113.82      6.54 o 
   2  -8  -7       27.73       21.03      6.17 o 
   3  -8  -7       12.28        3.57      5.28 o 
  -2  -7  -7       42.45       43.75      6.12 o 
  -1  -7  -7       60.45       53.75      3.91 o 
   1  -7  -7      536.61      585.72     41.48 o 
   4  -7  -7       13.17       11.94      4.90 o 
  -4  -6  -7       27.52       21.60      5.57 o 
  -3  -6  -7       65.65       76.22      7.63 o 
  -2  -6  -7       57.71       55.24      6.33 o 
  -1  -6  -7       34.02       27.27      5.14 o 
   0  -6  -7      179.45      181.06     13.97 o 
   1  -6  -7       73.82       70.32      8.00 o 
   2  -6  -7       24.07       23.20      3.66 o 
  -5  -5  -7        6.96        6.02      4.89 o 
  -4  -5  -7       49.81       72.45      7.67 o 
  -3  -5  -7       28.64       26.09      5.04 o 
  -2  -5  -7       36.43       33.88      3.48 o 
  -1  -5  -7       74.08       74.34      7.93 o 
   0  -5  -7      120.89      116.09     10.28 o 
  -5  -4  -7       29.75       39.19      7.06 o 
  -4  -4  -7       42.97       51.17      5.54 o 
  -3  -4  -7      107.66      131.45      9.86 o 
  -2  -4  -7        3.14        5.21      1.83 o 
   0  -4  -7       30.90       41.89      6.22 o 
   1  -4  -7       80.15       86.03      8.43 o 
   2  -4  -7       17.69       13.09      4.21 o 
   3  -4  -7       13.02       11.08      3.91 o 
   4  -4  -7       18.85       24.11      4.40 o 
  -3  -3  -7        3.90        7.10      3.32 o 
  -2  -3  -7      147.80      156.27      7.86 o 
  -1  -3  -7      246.81      264.12     15.10 o 
   1  -3  -7     1061.20     1159.04     63.37 o 
   2  -3  -7      123.79      124.21     11.09 o 
   3  -3  -7       84.02       63.95      5.56 o 
   4  -3  -7       19.71       36.46      5.84 o 
  -3  -2  -7       72.00       91.09      6.78 o 
  -2  -2  -7      163.53      169.01      9.90 o 
   0  -2  -7      372.32      397.30     24.14 o 
   1  -2  -7        1.80        1.14      2.27 o 
   2  -2  -7       34.44       26.79      2.51 o 
   3  -2  -7       23.90       21.01      3.24 o 
   5  -2  -7       13.88       27.94      5.81 o 
  -4  -1  -7       15.87       18.52      3.71 o 
  -3  -1  -7       48.88       57.89      5.37 o 
  -2  -1  -7      111.79      110.14      9.27 o 
   5  -1  -7        8.76       19.19      5.40 o 
  -3   0  -7       65.48       72.36      5.41 o 
  -2   0  -7       18.49       17.35      2.97 o 
   0   0  -7       14.39       31.71      4.13 o 
   1   0  -7      122.06      158.10     12.59 o 
   2   0  -7      125.17      115.17      7.70 o 
   3   0  -7       28.70       28.01      4.14 o 
   5   0  -7        1.15        0.65      3.71 o 
  -3   1  -7        8.47       10.44      3.95 o 
  -2   1  -7      136.70      144.12      9.58 o 
  -1   1  -7       10.31        8.03      2.39 o 
   0   1  -7       68.60      124.23      8.49 o 
   1   1  -7      336.87      350.98     21.03 o 
   2   1  -7       44.00       55.87      6.97 o 
   4   1  -7       49.85       45.04      5.16 o 
  -4   2  -7      175.25      213.55     17.14 o 
  -3   2  -7        9.70       11.62      3.49 o 
  -2   2  -7       86.86       69.22      5.79 o 
  -1   2  -7       21.17       23.87      1.92 o 
   0   2  -7      350.56      605.15     40.77 o 
   4   2  -7        4.16        8.55      4.38 o 
  -4   3  -7       28.36       40.68      7.31 o 
  -3   3  -7        0.77        3.73      3.73 o 
  -2   3  -7      212.62      228.06     12.33 o 
  -1   3  -7      260.31      257.77     10.24 o 
   0   3  -7      194.13      309.58     52.92 o 
   1   3  -7     1067.10     1374.16     62.11 o 
   2   3  -7      107.46      160.96     15.48 o 
   3   3  -7       89.77      101.51      9.65 o 
   5   3  -7       14.82       18.21      5.16 o 
  -3   4  -7       42.56       49.92      4.16 o 
  -2   4  -7        1.46        3.70      6.54 o 
  -1   4  -7       19.00       20.74      7.05 o 
   0   4  -7       37.72       44.96      6.61 o 
   1   4  -7       85.32      107.32      9.18 o 
   2   4  -7       13.77       13.54      4.21 o 
   3   4  -7       11.04        8.68      4.11 o 
  -3   5  -7        9.16        8.52      3.82 o 
  -2   5  -7       25.98       15.26      3.07 o 
  -1   5  -7       26.16       27.77      2.62 o 
   0   5  -7      123.46      167.20     12.90 o 
   3   5  -7       17.85       24.44      5.62 o 
   4   5  -7       19.10       19.81      6.24 o 
  -3   6  -7      128.37       96.90      9.13 o 
  -2   6  -7       44.54       34.48      3.06 o 
  -1   6  -7       28.03       22.00      2.79 o 
   0   6  -7      200.09      215.61     24.18 o 
   1   6  -7       76.33       96.57      9.05 o 
   3   6  -7        2.98        3.11      4.56 o 
   4   6  -7        5.65        6.41      5.43 o 
  -3   7  -7       11.25       12.32      3.40 o 
  -2   7  -7       67.02       55.96      5.52 o 
  -1   7  -7       99.33      110.50      9.70 o 
   0   7  -7        4.08        6.94      6.31 o 
   1   7  -7      549.05      745.10     50.11 o 
   2   7  -7      171.08      255.02     19.36 o 
   3   7  -7        3.69       11.57      5.92 o 
   4   7  -7        7.92       -1.22      5.59 o 
  -4   8  -7       49.35       49.66      6.21 o 
  -3   8  -7       26.47       30.16      4.75 o 
  -2   8  -7       87.38       93.24      9.18 o 
  -1   8  -7       96.44       96.18      8.25 o 
   0   8  -7       59.03       53.15      5.46 o 
   1   8  -7      101.28      106.67     21.24 o 
   2   8  -7       46.72       53.62     11.51 o 
   3   8  -7        6.76       12.05      5.35 o 
  -3   9  -7        2.61        2.72      3.30 o 
  -2   9  -7       12.92       17.23      3.40 o 
  -1   9  -7       11.37       10.54      4.11 o 
   1   9  -7       17.72       19.09      6.09 o 
   2   9  -7       31.43       32.40      7.41 o 
   3   9  -7       16.37       14.34      7.06 o 
  -3  10  -7       21.98       30.57      4.80 o 
  -1  10  -7       51.16       52.79      7.06 o 
   0  10  -7        8.88        7.41      4.94 o 
  -2  11  -7       11.48       19.43      5.49 o 
  -1  11  -7        0.29        6.54      5.19 o 
   0  11  -7       28.03       28.92      6.38 o 
   1  11  -7       74.80       81.84      9.60 o 
   2  11  -7       11.69       22.86      6.84 o 
  -1  12  -7        3.06        2.11      5.37 o 
   0  12  -7       19.98       27.86      6.78 o 
   1  12  -7       19.88       25.09      6.88 o 
  -1 -12  -6       14.28       13.93      3.18 o 
   0 -12  -6       44.37       39.55      6.64 o 
   1 -12  -6       25.92       39.50      5.88 o 
  -1 -11  -6       23.04       22.46      4.09 o 
   0 -11  -6       22.26       20.59      4.45 o 
   1 -11  -6       33.61       39.59      5.08 o 
   2 -11  -6       19.17       29.84      5.40 o 
  -1 -10  -6       21.31       20.00      3.03 o 
   0 -10  -6       40.32       50.87      5.16 o 
   1 -10  -6       36.02       52.16      5.40 o 
   2 -10  -6       46.76       45.71      6.83 o 
   3 -10  -6        9.08        9.44      5.00 o 
  -1  -9  -6       49.88       49.18      4.35 o 
   0  -9  -6       96.44      109.18      9.44 o 
   1  -9  -6       48.93       53.95      5.22 o 
   2  -9  -6        5.18       -0.36      3.67 o 
   3  -9  -6        6.67        0.91      4.57 o 
  -3  -8  -6       74.28       77.73      8.22 o 
  -2  -8  -6       61.88       59.98      8.84 o 
  -1  -8  -6       57.50       62.15      4.03 o 
   0  -8  -6      128.39      132.20     12.84 o 
   1  -8  -6       39.29       31.23      8.30 o 
   2  -8  -6       47.98       40.17      5.13 o 
   3  -8  -6       18.95       24.71      5.32 o 
   4  -8  -6       21.74        8.94      6.09 o 
  -3  -7  -6      140.84      159.91     11.89 o 
  -2  -7  -6        1.74        1.89      4.49 o 
  -1  -7  -6       18.60       19.20      2.24 o 
   0  -7  -6       54.36       76.63      4.42 o 
   1  -7  -6       82.11       71.71      9.11 o 
   2  -7  -6      140.39      127.55     13.69 o 
   4  -7  -6       30.49       46.52      7.14 o 
  -4  -6  -6       41.05       61.55      6.76 o 
  -3  -6  -6        0.53       -3.08      3.78 o 
  -1  -6  -6      156.20      171.57     15.43 o 
   0  -6  -6      295.98      311.65     25.33 o 
   1  -6  -6      136.01      117.01     12.30 o 
   2  -6  -6       34.13       29.68      5.14 o 
  -4  -5  -6      132.32      190.95     15.60 o 
  -3  -5  -6       44.27       53.33      6.81 o 
  -2  -5  -6       28.69       32.00      4.70 o 
  -1  -5  -6       25.16       21.17      3.68 o 
   0  -5  -6       46.38       44.70      5.30 o 
   1  -5  -6       61.71       56.65      7.57 o 
   2  -5  -6       17.98       16.75      4.73 o 
   4  -5  -6        0.23        0.00      3.76 o 
  -5  -4  -6        2.06        0.27      4.94 o 
  -4  -4  -6       79.81       97.01      9.94 o 
  -3  -4  -6        5.64        2.82      2.82 o 
  -2  -4  -6      379.79      426.58     14.89 o 
   0  -4  -6      302.71      448.43     35.15 o 
   2  -4  -6      117.25      106.79     10.23 o 
   3  -4  -6       35.56       32.38      6.95 o 
   4  -4  -6        6.76        8.72      4.57 o 
   5  -4  -6        4.24       13.26      5.66 o 
  -3  -3  -6      112.40      135.93     10.11 o 
  -2  -3  -6       31.70       30.36      2.03 o 
  -1  -3  -6       95.45       85.62      6.98 o 
   1  -3  -6       72.89       83.65      6.74 o 
   2  -3  -6        3.04       -0.93      1.86 o 
   3  -3  -6        9.30        6.74      2.84 o 
   4  -3  -6       30.07       22.82      4.32 o 
   5  -3  -6       15.27       35.99      6.26 o 
  -5  -2  -6        7.09       15.58      4.54 o 
  -4  -2  -6       28.76       34.49      4.59 o 
  -2  -2  -6      184.41      204.00     12.15 o 
  -1  -2  -6       50.49       48.62      4.89 o 
   1  -2  -6      338.12      364.79     23.35 o 
   2  -2  -6       13.39       11.32      2.93 o 
   3  -2  -6       41.66       34.65      3.44 o 
   4  -2  -6       93.78       80.43      7.96 o 
   5  -2  -6        7.28       21.70      5.38 o 
  -4  -1  -6       23.77       23.16      3.56 o 
  -3  -1  -6      164.64      172.14      7.82 o 
   0  -1  -6      419.93      468.43     23.71 o 
   4  -1  -6       14.30       21.68      4.30 o 
   5  -1  -6       56.12       51.11      6.93 o 
  -3   0  -6       18.03       30.49      3.94 o 
  -2   0  -6       89.36       87.29      6.26 o 
  -1   0  -6        2.27        1.94      1.94 o 
   0   0  -6      328.92      650.58     33.82 o 
   1   0  -6      376.31      438.66     29.35 o 
   2   0  -6      374.33      399.94     24.46 o 
   3   0  -6       13.21       17.16      3.57 o 
   4   0  -6      103.29      108.37      9.73 o 
  -3   1  -6       80.31       96.41      7.25 o 
  -2   1  -6      617.06      702.45     38.88 o 
  -1   1  -6      126.67      111.76      8.60 o 
   0   1  -6      404.42      498.98     26.98 o 
   1   1  -6      154.38      209.95     16.89 o 
   2   1  -6      144.02      154.03     11.30 o 
   3   1  -6       69.69       71.00      6.00 o 
   4   1  -6        8.52       10.92      3.13 o 
   5   1  -6       20.98       22.24      5.35 o 
  -3   2  -6       13.80       13.65      4.16 o 
  -2   2  -6       14.19       16.04      2.41 o 
  -1   2  -6      172.15      184.31      8.35 o 
   0   2  -6      396.19      654.65     32.52 o 
   1   2  -6      338.93      417.32     31.27 o 
   3   2  -6       91.93       95.73      8.17 o 
  -3   3  -6      101.99      115.82      8.68 o 
  -2   3  -6        6.82        4.13      1.69 o 
  -1   3  -6      120.33      113.81      6.18 o 
   0   3  -6        4.60        9.13      1.94 o 
   1   3  -6       55.99       76.85      9.03 o 
   3   3  -6       32.82       42.30      5.35 o 
   4   3  -6       22.96       26.60      5.56 o 
  -3   4  -6       12.44       11.14      2.44 o 
  -2   4  -6      328.50      352.01     15.43 o 
  -1   4  -6      195.25      225.55     11.90 o 
   0   4  -6      419.94      514.80     35.94 o 
   1   4  -6      154.86      178.69     14.82 o 
   2   4  -6      146.46      142.35     10.76 o 
   3   4  -6       17.10       17.03      4.59 o 
   5   4  -6        5.79       18.66      5.37 o 
  -4   5  -6       64.58       63.92      5.24 o 
  -3   5  -6       15.31       15.76      3.03 o 
  -2   5  -6       35.33       36.25      2.95 o 
  -1   5  -6       28.43       23.01      2.71 o 
   0   5  -6       78.32      100.46      7.46 o 
   2   5  -6       32.10       43.76      5.84 o 
   3   5  -6        3.96        0.24      2.87 o 
   4   5  -6       12.31        3.68      4.90 o 
  -3   6  -6        9.38        9.28      4.87 o 
  -2   6  -6      103.56       97.35      6.78 o 
  -1   6  -6       74.07       64.92      7.75 o 
   0   6  -6      121.96      162.82     16.90 o 
   1   6  -6      120.70      138.67     15.27 o 
   2   6  -6       65.80       62.70      7.21 o 
   3   6  -6        5.14        4.70      3.06 o 
   4   6  -6       26.29       23.99      6.14 o 
  -2   7  -6        2.31        0.42      3.39 o 
  -1   7  -6       66.04       57.42      3.69 o 
   0   7  -6       30.11       49.54      8.08 o 
   1   7  -6       71.56       70.73      7.03 o 
   3   7  -6        5.60        8.05      4.61 o 
   4   7  -6       32.10       37.19      7.29 o 
  -2   8  -6       34.60       28.28      6.13 o 
  -1   8  -6       11.45       10.46      2.36 o 
   0   8  -6       80.44      100.14     11.76 o 
   1   8  -6       44.17       40.67      7.61 o 
   2   8  -6       87.22       77.89      6.21 o 
   3   8  -6       17.63       22.24      6.33 o 
  -4   9  -6        7.21        0.43      3.29 o 
  -3   9  -6       64.69       62.47      7.29 o 
  -2   9  -6       53.16       44.08      6.05 o 
  -1   9  -6       33.66       30.08      3.91 o 
   0   9  -6       68.19       68.84      7.03 o 
   1   9  -6       47.95       40.26      5.24 o 
   2   9  -6       14.60       14.07      3.92 o 
   3   9  -6        6.26        5.06      4.62 o 
  -3  10  -6       33.56       30.22      5.79 o 
  -2  10  -6       18.97       19.54      4.42 o 
  -1  10  -6        4.32       11.14      4.42 o 
   1  10  -6       20.42       34.34      9.60 o 
   2  10  -6       80.99       93.01     11.00 o 
   3  10  -6       11.26        8.43      6.50 o 
  -1  11  -6       31.71       42.30      7.14 o 
   0  11  -6       34.55       38.74      6.33 o 
   1  11  -6       17.08       42.52      8.87 o 
   2  11  -6       18.07       26.26      6.65 o 
  -1  12  -6       19.42       33.43      6.35 o 
   0 -13  -5        8.10       14.46      3.78 o 
  -1 -12  -5        1.63       -0.84      2.53 o 
   0 -12  -5        6.63       13.48      3.57 o 
   1 -12  -5       17.22       26.91      5.51 o 
  -1 -11  -5       27.37       32.19      3.71 o 
   0 -11  -5       37.44       39.31      5.98 o 
   1 -11  -5       67.28       92.03     10.30 o 
   2 -11  -5        2.82       -1.59      3.85 o 
   0 -10  -5       35.66       51.55      6.21 o 
   1 -10  -5        0.90        0.00      3.30 o 
   2 -10  -5       29.88       28.10      5.30 o 
   3 -10  -5        6.59        6.59      4.28 o 
  -1  -9  -5       79.71       91.00     12.45 o 
   0  -9  -5        9.72       11.20      2.31 o 
   1  -9  -5       87.60      108.68     25.97 o 
   2  -9  -5        7.07       13.85      2.97 o 
   3  -9  -5       22.42       26.71      5.92 o 
  -3  -8  -5       77.03       79.95      8.70 o 
  -2  -8  -5       22.91       16.75      4.99 o 
  -1  -8  -5        3.01       -1.10      3.32 o 
   0  -8  -5      353.19      567.42     48.00 o 
   1  -8  -5        6.48       14.19      3.61 o 
   2  -8  -5       72.50       76.43     10.21 o 
   3  -8  -5        9.91        5.83      4.33 o 
   4  -8  -5       18.95       26.76      6.11 o 
  -4  -7  -5        5.12        9.52      4.78 o 
  -3  -7  -5       17.04       26.81      4.99 o 
  -2  -7  -5       69.85       62.99      8.00 o 
  -1  -7  -5       32.07       31.20      2.94 o 
   0  -7  -5      133.68      227.17     12.47 o 
   1  -7  -5       27.17       41.64      9.24 o 
   2  -7  -5       57.22       52.96      4.52 o 
   3  -7  -5       79.58       82.39      7.16 o 
   4  -7  -5       37.61       42.70      7.68 o 
  -4  -6  -5      101.86      110.30      9.24 o 
  -3  -6  -5       39.71       44.66      5.59 o 
  -2  -6  -5       15.15       28.27      4.97 o 
  -1  -6  -5       18.62       20.21      1.90 o 
   0  -6  -5      154.56      184.34     15.34 o 
   2  -6  -5        4.88        3.94      3.01 o 
   4  -6  -5       26.65       47.29      7.93 o 
  -5  -5  -5       12.20        2.41      3.49 o 
  -4  -5  -5       58.66       69.71      6.95 o 
  -3  -5  -5       32.88       30.20      4.54 o 
  -2  -5  -5       64.42       91.06      6.71 o 
   0  -5  -5       53.02       55.15      4.95 o 
   1  -5  -5      472.48      625.79     46.63 o 
   2  -5  -5       16.85       17.30      3.69 o 
   3  -5  -5       13.26        8.74      3.12 o 
   4  -5  -5        7.43       14.36      4.87 o 
   5  -5  -5        6.18        7.06      6.69 o 
  -5  -4  -5       44.05       55.65      7.50 o 
  -4  -4  -5       28.96       32.05      4.56 o 
  -3  -4  -5      215.90      253.34     17.40 o 
  -2  -4  -5       32.79       45.45      4.68 o 
  -1  -4  -5       67.55       93.52      7.68 o 
   0  -4  -5      125.25      187.49     11.57 o 
   1  -4  -5      253.09      204.85     14.40 o 
   2  -4  -5        3.07       -1.41      3.29 o 
   3  -4  -5        8.82        7.37      2.47 o 
   4  -4  -5       44.05       47.43      8.29 o 
   5  -4  -5       29.60       27.57      5.86 o 
  -5  -3  -5        4.10       11.21      5.74 o 
  -4  -3  -5       52.09       83.29      5.47 o 
  -3  -3  -5        3.55        4.42      2.10 o 
  -2  -3  -5      186.77      200.24      7.68 o 
  -1  -3  -5      343.99      373.71     23.16 o 
   0  -3  -5      588.22      794.15     42.11 o 
   2  -3  -5      223.54      239.88     10.95 o 
   3  -3  -5       87.57       75.13      6.11 o 
   4  -3  -5       21.37       66.07      9.06 o 
  -5  -2  -5       12.20       19.54      6.02 o 
  -4  -2  -5       28.42       28.89      4.32 o 
  -3  -2  -5      119.30      122.69      8.51 o 
  -2  -2  -5      157.42      174.02      7.28 o 
  -1  -2  -5        0.73       -1.94      1.94 o 
   0  -2  -5      337.89      600.39     36.52 o 
   1  -2  -5      127.19      111.93      9.44 o 
   2  -2  -5      163.57      148.55      6.71 o 
   3  -2  -5       37.92       39.38      4.30 o 
   4  -2  -5       37.22       55.08      5.83 o 
   5  -2  -5       48.95       42.32      6.03 o 
  -3  -1  -5      158.02      151.64     11.04 o 
  -2  -1  -5      418.47      498.08     23.51 o 
   2  -1  -5       31.62       42.17      3.48 o 
   3  -1  -5      163.19      136.74     10.70 o 
   4  -1  -5       17.43       13.14      4.09 o 
   5  -1  -5       41.46       44.64      5.84 o 
  -3   0  -5      711.38      820.60     90.71 o 
  -2   0  -5        8.92        4.73      1.59 o 
  -1   0  -5       96.50       74.81      6.31 o 
   1   0  -5      206.99      252.13     19.03 o 
   2   0  -5      747.99      730.40     39.07 o 
   3   0  -5       73.27       60.00      5.78 o 
   4   0  -5       18.18       11.81      4.38 o 
  -3   1  -5      155.65      175.32     10.59 o 
  -2   1  -5      278.22      326.71     13.95 o 
  -1   1  -5      505.02      574.12     21.96 o 
   0   1  -5      144.72      155.83      9.06 o 
   1   1  -5      530.04      603.42     39.74 o 
   2   1  -5       58.44       62.60      6.16 o 
   3   1  -5       87.59       81.27      6.05 o 
   4   1  -5       33.69       23.99      4.28 o 
  -3   2  -5      181.35      186.58     11.08 o 
  -2   2  -5      121.54      130.93      9.16 o 
  -1   2  -5        5.67        7.35      1.59 o 
   0   2  -5      281.18      457.35     83.46 o 
   2   2  -5      129.52      140.06     10.44 o 
   3   2  -5       11.61       10.25      3.73 o 
   4   2  -5       77.61       81.17      8.08 o 
   5   2  -5       48.30       42.66      5.30 o 
  -3   3  -5        5.11        0.00      3.46 o 
  -2   3  -5      218.29      223.18     16.23 o 
  -1   3  -5      172.42      191.40      8.89 o 
   0   3  -5      639.88     1235.23     67.14 o 
   2   3  -5      306.49      410.21     23.57 o 
   3   3  -5       99.23      106.20      8.79 o 
   4   3  -5       37.57       36.22      5.14 o 
  -3   4  -5      182.53      219.25     11.24 o 
  -2   4  -5       62.21       66.44      3.26 o 
  -1   4  -5       30.61       36.76      2.52 o 
   0   4  -5      150.88      207.32     13.91 o 
   1   4  -5      278.42      320.24     25.49 o 
   2   4  -5        0.87       -1.15      2.53 o 
  -3   5  -5       29.82       20.69      4.01 o 
  -2   5  -5       22.51       27.27      6.11 o 
  -1   5  -5      116.17      124.13      5.72 o 
   0   5  -5       17.65       32.35      5.60 o 
   1   5  -5      529.20      840.20     57.70 o 
   2   5  -5       25.44       30.68      4.57 o 
   3   5  -5        9.75        9.82      3.99 o 
   4   5  -5       27.55       31.92      5.93 o 
  -3   6  -5       32.13       27.89      4.66 o 
  -2   6  -5       42.24       54.19      4.54 o 
  -1   6  -5        4.56        2.73      1.78 o 
   0   6  -5      135.83      195.66     13.03 o 
   1   6  -5       31.67       40.05      6.59 o 
   3   6  -5        3.91       -3.67      3.67 o 
   5   6  -5        7.70        7.55      4.89 o 
  -4   7  -5       19.17       30.20      4.33 o 
  -2   7  -5      121.01      111.66      5.84 o 
  -1   7  -5       54.60       51.69      3.89 o 
   0   7  -5      216.82      261.50     25.28 o 
   1   7  -5       34.71       48.96      4.04 o 
   2   7  -5       87.52      100.72     10.66 o 
   4   7  -5       41.56       53.25      7.91 o 
  -4   8  -5       24.38       17.54      3.85 o 
  -2   8  -5       56.71       52.39      8.73 o 
  -1   8  -5       19.78       17.48      2.68 o 
   0   8  -5      456.40      638.09     36.44 o 
   1   8  -5        0.54        2.47      1.85 o 
   2   8  -5       87.16       86.11     17.60 o 
   3   8  -5       16.50       20.33      5.45 o 
  -4   9  -5        9.98       15.13      3.85 o 
  -3   9  -5        8.15       10.76      3.73 o 
  -2   9  -5       28.37       32.84      5.57 o 
  -1   9  -5       14.26       12.86      2.52 o 
   0   9  -5       14.30       17.77      2.90 o 
   1   9  -5       98.26      108.26      8.49 o 
   2   9  -5        1.65        0.55      3.72 o 
   3   9  -5       38.89       42.51      5.90 o 
  -2  10  -5       20.61       12.54      4.01 o 
  -1  10  -5        6.03       10.13      3.84 o 
   0  10  -5       49.33       69.24     21.44 o 
   1  10  -5        1.78        6.42      2.83 o 
   2  10  -5       17.13        6.24      4.59 o 
   3  10  -5        2.66        0.41      5.41 o 
  -3  11  -5       26.46       22.15      5.22 o 
  -2  11  -5       34.99       46.24      6.79 o 
   0  11  -5       37.10       48.73      7.25 o 
   1  11  -5       89.87      130.38     11.38 o 
  -2  12  -5       18.32       17.68      5.79 o 
   0  12  -5       18.21       16.86      5.83 o 
   1  12  -5        7.05       21.87      4.56 o 
   0 -13  -4        1.67        6.48      3.85 o 
   1 -13  -4        3.50        6.81      4.06 o 
   0 -12  -4       31.34       48.68      6.17 o 
   1 -12  -4       49.08      100.05     10.78 o 
   2 -12  -4        5.31        3.84      4.37 o 
   0 -11  -4        5.47       13.17      3.25 o 
   1 -11  -4       16.05       14.82      4.66 o 
   2 -11  -4       30.23       31.13      4.57 o 
   3 -11  -4        9.11       10.42      4.71 o 
   0 -10  -4       78.22       99.22      7.50 o 
   1 -10  -4       27.43       34.12      5.13 o 
   2 -10  -4       20.79       18.88      4.54 o 
   3 -10  -4        7.76        2.30      4.62 o 
  -2  -9  -4       45.70       38.35      7.29 o 
  -1  -9  -4      115.42      135.90     14.70 o 
   0  -9  -4      138.85      199.12     12.74 o 
   1  -9  -4        1.55        5.24      2.58 o 
   2  -9  -4        7.91        0.39      5.87 o 
   3  -9  -4        0.04       -0.55      4.38 o 
   4  -9  -4        8.05        8.43      5.32 o 
  -3  -8  -4      136.70      142.26     11.18 o 
  -2  -8  -4       85.36      105.41      9.99 o 
  -1  -8  -4       67.75       80.91      7.66 o 
   0  -8  -4       54.01       69.28      4.62 o 
   1  -8  -4      250.02      333.84     71.21 o 
   2  -8  -4       10.16       11.12      3.04 o 
   3  -8  -4        3.06       -0.72      2.88 o 
   4  -8  -4        8.15       13.60      5.11 o 
  -4  -7  -4       40.30       48.17      6.71 o 
  -3  -7  -4       49.03       39.50      5.19 o 
  -2  -7  -4       37.80       41.53      5.47 o 
  -1  -7  -4       34.48       44.93      3.24 o 
   0  -7  -4       51.87       75.99      4.50 o 
   1  -7  -4       87.57       98.72      7.80 o 
   2  -7  -4      155.19      158.79      9.87 o 
   3  -7  -4       82.52       93.84      8.66 o 
   4  -7  -4       44.69       50.04      7.46 o 
  -4  -6  -4      176.27      187.18     18.24 o 
  -3  -6  -4       83.19       82.39      8.24 o 
  -2  -6  -4        2.98        0.68      3.01 o 
  -1  -6  -4       83.77      100.04      4.59 o 
   0  -6  -4      446.98      741.81     40.27 o 
   1  -6  -4      265.50      403.25     22.30 o 
   2  -6  -4       59.40       64.49      7.53 o 
   3  -6  -4       16.32        7.98      4.69 o 
   4  -6  -4       10.16       14.12      4.59 o 
  -5  -5  -4       14.81       24.59      4.76 o 
  -3  -5  -4       81.85      119.98      9.24 o 
  -2  -5  -4       39.00       35.99      4.47 o 
  -1  -5  -4       21.59       20.21      1.72 o 
   0  -5  -4      738.37      965.14     47.87 o 
   1  -5  -4       77.29       80.03     10.20 o 
   2  -5  -4        4.60        2.53      3.22 o 
   3  -5  -4       30.38       26.22      3.69 o 
   5  -5  -4       35.58       31.01      6.07 o 
  -5  -4  -4       26.84       28.12      4.37 o 
  -4  -4  -4       38.55       42.90      6.67 o 
  -3  -4  -4       72.52       89.61      7.53 o 
  -2  -4  -4      150.95      156.88     11.13 o 
  -1  -4  -4      161.39      190.44     12.45 o 
   2  -4  -4      125.65      122.99      6.52 o 
   3  -4  -4       54.26       39.22      4.10 o 
   4  -4  -4       32.26       15.87      5.00 o 
   5  -4  -4       19.32       29.78     11.56 o 
  -5  -3  -4       23.25       23.37      5.69 o 
  -4  -3  -4      126.48      142.42     11.18 o 
  -3  -3  -4      164.23      191.79     11.02 o 
  -2  -3  -4       72.95       83.20      5.88 o 
  -1  -3  -4       67.66       72.82      5.92 o 
   0  -3  -4      305.61      433.81     26.57 o 
   2  -3  -4      359.35      343.23     13.83 o 
   3  -3  -4       53.50       45.79      3.71 o 
   4  -3  -4       28.27       23.92      4.11 o 
   5  -3  -4       22.39       23.06      6.46 o 
  -6  -2  -4       13.00       19.83      6.97 o 
  -5  -2  -4       18.12        9.43      5.21 o 
  -4  -2  -4       53.31       53.57      5.37 o 
  -3  -2  -4      195.50      215.18     13.38 o 
  -2  -2  -4       18.28       21.87      1.60 o 
  -1  -2  -4      745.14      793.80     39.91 o 
   0  -2  -4      280.79      211.14     15.68 o 
   1  -2  -4      424.93      436.24     25.59 o 
   2  -2  -4       60.09       59.31      5.22 o 
   3  -2  -4        6.76        6.61      2.96 o 
   4  -2  -4        6.38       13.97      4.52 o 
   5  -2  -4       33.50       33.98      5.60 o 
  -4  -1  -4       54.49       58.41      6.05 o 
  -2  -1  -4      174.10      185.98     10.28 o 
  -1  -1  -4      237.32      245.39     19.33 o 
   0  -1  -4     2730.44     2263.49     98.14 o 
   1  -1  -4      113.61      159.19     12.11 o 
   2  -1  -4      202.06      182.14     12.92 o 
   3  -1  -4       44.18       45.12      4.80 o 
   4  -1  -4       34.93       44.30      6.29 o 
   5  -1  -4       80.46       73.82      8.48 o 
  -4   0  -4       47.69       40.62      5.97 o 
  -3   0  -4      307.67      302.21     16.82 o 
  -2   0  -4      158.20      178.29     10.52 o 
  -1   0  -4        3.13        2.91      1.57 o 
   0   0  -4     1231.58      966.04     47.51 o 
   1   0  -4      158.11      193.89     13.35 o 
   2   0  -4      310.31      338.59     21.22 o 
   3   0  -4       78.99       75.63      6.29 o 
   4   0  -4       29.45       28.32      4.40 o 
   5   0  -4       25.49       33.63      5.92 o 
  -2   1  -4      111.45      129.74      9.94 o 
  -1   1  -4      273.37      266.17     13.42 o 
   0   1  -4     2703.14     2608.90    109.23 o 
   1   1  -4       85.56       86.96      6.79 o 
   2   1  -4      173.72      146.25     11.11 o 
   3   1  -4      115.89      125.69      8.91 o 
   5   1  -4       36.35       35.43      6.26 o 
  -3   2  -4       70.74       72.65      6.05 o 
  -2   2  -4      155.43      157.79      7.19 o 
  -1   2  -4      322.07      359.00     13.70 o 
   0   2  -4      357.54      388.59     22.97 o 
   2   2  -4       40.17       49.22      4.90 o 
   3   2  -4       23.13       20.05      3.30 o 
  -3   3  -4      213.81      253.08     14.19 o 
  -2   3  -4       46.12       50.28      3.44 o 
  -1   3  -4       90.35       93.51      6.02 o 
   0   3  -4      311.41      495.07     22.05 o 
   1   3  -4       90.83      146.31     13.86 o 
   2   3  -4      342.79      359.70     20.38 o 
   3   3  -4       80.37      101.27      8.92 o 
   4   3  -4       26.09       17.01      3.63 o 
   5   3  -4       41.05       34.22      4.33 o 
  -3   4  -4       47.38       56.11      6.71 o 
  -2   4  -4        8.44        6.69      1.42 o 
  -1   4  -4      271.39      271.36     10.31 o 
   0   4  -4     1617.53     2390.76    102.42 o 
   1   4  -4     1301.83     1985.92    112.77 o 
   2   4  -4       81.96       87.33      7.02 o 
   3   4  -4       34.09       37.08      4.80 o 
   4   4  -4       24.05       28.41      4.21 o 
   5   4  -4       23.89       31.19      5.41 o 
  -3   5  -4      113.27      119.82     10.49 o 
  -2   5  -4       35.18       29.82      3.12 o 
  -1   5  -4        2.22        0.85      1.34 o 
   0   5  -4      757.96     1330.41     48.82 o 
   1   5  -4       60.98       79.98      9.01 o 
   2   5  -4        4.03        0.65      2.63 o 
   3   5  -4        8.02        5.45      3.87 o 
   4   5  -4       18.40       13.26      4.06 o 
  -3   6  -4        9.72        6.26      2.11 o 
  -2   6  -4        3.00        3.87      1.81 o 
  -1   6  -4       19.46       19.56      2.67 o 
   0   6  -4      369.08      740.52     35.14 o 
   1   6  -4      341.72      470.71     19.99 o 
   2   6  -4      117.13      153.99     10.40 o 
   3   6  -4       52.02       50.35      7.00 o 
   4   6  -4       16.62       16.97      4.42 o 
   5   6  -4       23.90       30.30      6.36 o 
  -3   7  -4       85.69       86.85     19.29 o 
  -2   7  -4       44.94       49.48      5.93 o 
  -1   7  -4       29.18       25.68      4.36 o 
   0   7  -4       27.82       60.57      7.22 o 
   1   7  -4       42.61       76.99      6.63 o 
   2   7  -4      146.64      164.85     13.67 o 
   3   7  -4       62.73       82.18      7.89 o 
   4   7  -4       35.70       40.60      6.41 o 
  -4   8  -4       19.51       31.51      4.85 o 
  -2   8  -4      108.52       96.44      5.15 o 
  -1   8  -4      121.47      138.60      7.11 o 
   0   8  -4       47.33       60.63      5.12 o 
   1   8  -4      305.57      402.98     18.83 o 
   2   8  -4        2.42       -0.48      5.87 o 
   3   8  -4       13.32       27.34      6.48 o 
   4   8  -4       33.36       20.40      5.79 o 
  -4   9  -4       16.58       20.79      3.95 o 
  -3   9  -4       26.78       20.95      3.51 o 
  -2   9  -4       62.23       57.66      5.98 o 
  -1   9  -4      122.33      112.20      5.03 o 
   0   9  -4      158.05      220.96     20.19 o 
   1   9  -4       12.39       13.79      4.06 o 
   2   9  -4       12.66       11.22      2.85 o 
   3   9  -4        2.46        3.85      4.87 o 
   4   9  -4        0.18       -4.94      4.94 o 
  -3  10  -4       12.48       11.28      3.59 o 
  -2  10  -4       19.64       25.76      4.21 o 
  -1  10  -4       12.86       15.36      3.47 o 
   0  10  -4       54.62       80.50      6.87 o 
   1  10  -4       19.21       24.39      3.93 o 
   2  10  -4       37.61       37.04      8.19 o 
   3  10  -4       22.78       28.43      6.67 o 
  -2  11  -4        6.06       11.04      3.99 o 
  -1  11  -4        0.86        1.53      3.61 o 
   0  11  -4       10.44        4.10      4.16 o 
   1  11  -4       11.24       17.27      5.21 o 
   2  11  -4       30.97       27.65      5.28 o 
   3  11  -4       11.29        9.75      4.78 o 
  -2  12  -4        4.87       17.57      4.01 o 
  -1  12  -4        5.35        9.52      5.14 o 
   0  12  -4       17.13       32.19      6.97 o 
   1  12  -4       96.30      119.44      9.13 o 
   2  12  -4        6.91        6.07      4.45 o 
  -1  13  -4       11.63        8.98      5.73 o 
   0  13  -4        2.24       12.93      5.38 o 
   1 -13  -3        4.49       -1.14      3.57 o 
   0 -12  -3       11.79       13.64      3.94 o 
   1 -12  -3       51.34       42.87      5.59 o 
   2 -12  -3        4.15        5.84      4.61 o 
   0 -11  -3       61.70      121.18      9.35 o 
   1 -11  -3      102.13      129.37     10.20 o 
   2 -11  -3       19.17       18.08      4.16 o 
   3 -11  -3        8.31       14.30      5.09 o 
  -1 -10  -3      150.37      166.79     10.13 o 
   0 -10  -3       61.28       76.36     15.67 o 
   1 -10  -3       19.29       17.40      3.24 o 
   2 -10  -3       10.93        9.62      4.01 o 
   3 -10  -3        5.68        3.56      4.62 o 
  -2  -9  -3       47.98       42.44      6.24 o 
  -1  -9  -3      145.18      143.63     10.89 o 
   0  -9  -3      324.07      463.74     18.15 o 
   1  -9  -3       60.62       58.90      8.20 o 
   2  -9  -3       18.13       10.82      5.32 o 
   3  -9  -3       15.32       13.67      5.49 o 
   4  -9  -3        6.85        0.36      4.94 o 
  -4  -8  -3       52.82       74.14      8.01 o 
  -3  -8  -3       33.22       41.15      5.92 o 
  -2  -8  -3       14.50       16.63      4.57 o 
  -1  -8  -3       20.03       17.44      1.98 o 
   0  -8  -3       38.48       68.99      4.59 o 
   1  -8  -3       25.21       26.93      3.35 o 
   2  -8  -3        0.05       -2.94      3.48 o 
   3  -8  -3       22.93       24.03      3.18 o 
   4  -8  -3       18.99       27.02      5.84 o 
  -4  -7  -3       25.89       21.29      4.76 o 
  -3  -7  -3       38.32       31.85      5.21 o 
  -2  -7  -3       37.80       37.76      5.09 o 
  -1  -7  -3       23.81       27.92      5.27 o 
   0  -7  -3      427.99      815.80     32.35 o 
   1  -7  -3       71.95       84.93     14.92 o 
   2  -7  -3       21.76       14.85      3.19 o 
   3  -7  -3        7.87        5.47      2.57 o 
   4  -7  -3       15.84       17.37      6.00 o 
  -4  -6  -3       60.18       91.74      8.91 o 
  -3  -6  -3      104.15      134.13      8.62 o 
  -2  -6  -3       62.21       62.09      6.11 o 
  -1  -6  -3       98.20      106.29      4.93 o 
   0  -6  -3      127.26      189.43      8.85 o 
   1  -6  -3      248.74      341.09     31.74 o 
   2  -6  -3       37.14       35.61      3.35 o 
   3  -6  -3        7.45        6.06      1.95 o 
   4  -6  -3       82.28       86.41      6.09 o 
   5  -6  -3       10.42       10.35      4.02 o 
  -4  -5  -3       29.22      114.10     12.49 o 
  -3  -5  -3      115.67      118.90      7.57 o 
  -2  -5  -3      124.07      157.50      9.43 o 
  -1  -5  -3       40.35       49.45      2.63 o 
   0  -5  -3      245.75      294.41     18.89 o 
   1  -5  -3      246.67      346.61     28.94 o 
   2  -5  -3       74.10       73.39      7.22 o 
   3  -5  -3      129.10      126.77      5.22 o 
   4  -5  -3        2.83        5.51      3.30 o 
   5  -5  -3        9.12       -1.55      3.52 o 
  -5  -4  -3      103.51      130.32     10.36 o 
  -4  -4  -3      128.78      149.68      9.97 o 
  -3  -4  -3      194.60      215.88     12.64 o 
  -2  -4  -3        4.40        4.54      2.27 o 
  -1  -4  -3      590.95      600.68     30.40 o 
   0  -4  -3      362.17      519.60     30.32 o 
   3  -4  -3       28.91       23.59      3.27 o 
   4  -4  -3       16.43       14.81      4.57 o 
   5  -4  -3       19.44       17.44      4.34 o 
  -6  -3  -3        2.03        0.00      6.28 o 
  -5  -3  -3       11.19        0.00      4.80 o 
  -4  -3  -3       31.70       78.66      7.96 o 
  -3  -3  -3        8.00        8.24      2.06 o 
  -2  -3  -3      125.14      134.94      8.36 o 
  -1  -3  -3       33.56       36.05      3.44 o 
   1  -3  -3       26.34       27.02      2.89 o 
   2  -3  -3      591.83      592.90     29.13 o 
   3  -3  -3       68.72       62.30      6.58 o 
   4  -3  -3       46.31       32.41      5.19 o 
   5  -3  -3       31.85       31.75      6.10 o 
  -6  -2  -3        9.30        6.11      6.35 o 
  -5  -2  -3       31.37       34.05      6.41 o 
  -3  -2  -3        8.89       11.21      2.06 o 
  -2  -2  -3       99.61      116.06      8.03 o 
  -1  -2  -3      131.68      118.37     12.24 o 
   0  -2  -3     1042.52     1196.62     64.09 o 
   1  -2  -3      552.43      703.36     25.07 o 
   2  -2  -3        6.41       10.71      2.10 o 
   3  -2  -3       50.66       47.93      6.28 o 
   4  -2  -3      154.96      122.95      9.63 o 
   5  -2  -3       46.26       34.89      7.12 o 
  -5  -1  -3       15.41       15.63      5.45 o 
  -3  -1  -3      118.18      114.28      9.32 o 
  -1  -1  -3      110.23      121.27      7.16 o 
   1  -1  -3      840.51      934.26     36.73 o 
   2  -1  -3      109.27      104.40      6.11 o 
   3  -1  -3       23.66       23.23      3.06 o 
   4  -1  -3       72.16       59.67      6.55 o 
   5  -1  -3       50.26       64.02      7.62 o 
  -4   0  -3       13.51       28.57      5.28 o 
  -3   0  -3      351.93      352.91     24.40 o 
  -2   0  -3      367.22      343.24     13.16 o 
   4   0  -3      352.90      366.54     23.49 o 
   5   0  -3       26.32       30.87      5.93 o 
  -2   1  -3      130.63      137.71      8.01 o 
  -1   1  -3      299.06      301.01      9.65 o 
   1   1  -3      606.40     1226.13     72.62 o 
   2   1  -3       89.55       86.74      6.50 o 
  -2   2  -3      152.82      141.80      8.44 o 
  -1   2  -3      112.86      101.42      4.03 o 
   0   2  -3      997.77     1107.43     56.63 o 
   1   2  -3      510.03      673.28     37.06 o 
   2   2  -3       72.61      104.98      7.59 o 
   3   2  -3       36.49       31.88      4.25 o 
   5   2  -3       76.01       60.95      7.93 o 
  -2   3  -3       89.68       73.55      7.59 o 
  -1   3  -3       91.98       98.44      4.24 o 
   0   3  -3     2016.50     2347.20    147.53 o 
   1   3  -3        4.74        6.28      2.17 o 
   2   3  -3      759.77      872.43     47.01 o 
   3   3  -3       92.67      115.51      9.41 o 
  -2   4  -3       34.76       28.47      7.41 o 
  -1   4  -3      657.09      690.61     20.41 o 
   0   4  -3      307.58      560.63     23.57 o 
   1   4  -3      701.40     1036.17     56.35 o 
   2   4  -3        5.97        8.48      2.84 o 
   3   4  -3       42.78       42.17      4.49 o 
  -3   5  -3       12.50       13.79      3.14 o 
  -2   5  -3        2.82        2.68      1.53 o 
  -1   5  -3      149.94      151.47      5.69 o 
   0   5  -3       79.14      246.35     13.74 o 
   1   5  -3      295.16      344.92     20.40 o 
   3   5  -3      141.73      157.64     13.12 o 
   5   5  -3       14.93       10.76      4.56 o 
  -3   6  -3       70.06       60.46      6.78 o 
  -2   6  -3       35.54       31.75      2.28 o 
  -1   6  -3      106.74       90.98      4.76 o 
   0   6  -3       90.94      174.18     11.13 o 
   1   6  -3      258.59      360.33     33.82 o 
   2   6  -3        8.47        7.79      3.08 o 
   3   6  -3        9.59        8.62      3.78 o 
   4   6  -3       17.00       17.38      4.02 o 
  -3   7  -3       58.35       49.90     10.89 o 
  -2   7  -3       67.25       60.46      6.72 o 
  -1   7  -3       26.64       27.19      2.92 o 
   0   7  -3      487.57      830.51     30.82 o 
   1   7  -3       94.06       98.61      5.72 o 
   2   7  -3        7.67        7.44      3.42 o 
   3   7  -3        3.41       11.98      3.48 o 
   4   7  -3       48.18       53.67      7.48 o 
  -3   8  -3       34.35       40.03      4.68 o 
  -2   8  -3        8.71       10.50      2.62 o 
  -1   8  -3       26.75       29.71      2.67 o 
   0   8  -3       76.59       77.03      5.36 o 
   1   8  -3       21.56       31.31      3.44 o 
   2   8  -3        0.75       -1.98      2.39 o 
   3   8  -3       32.55       44.36      6.88 o 
   4   8  -3       25.46       22.46      6.14 o 
  -4   9  -3       22.60       22.20      3.61 o 
  -3   9  -3       16.91       17.25      3.27 o 
  -2   9  -3        1.75       -1.47      2.57 o 
  -1   9  -3       61.61       60.76      4.72 o 
   0   9  -3      152.20      335.79     79.63 o 
   1   9  -3       60.64       83.86      5.80 o 
   2   9  -3       36.45       37.61      7.63 o 
   3   9  -3       35.25       39.93      7.12 o 
   4   9  -3       21.80       13.33      4.94 o 
  -3  10  -3       22.23       23.33      3.97 o 
  -2  10  -3       33.18       37.35      5.52 o 
  -1  10  -3      141.68      124.63     10.78 o 
   0  10  -3       56.32       93.08     17.51 o 
   1  10  -3       11.14       14.28      6.97 o 
   2  10  -3        1.48        0.10      2.99 o 
   3  10  -3        4.53        9.08      4.27 o 
  -3  11  -3        8.78        9.43      3.39 o 
  -2  11  -3       26.87       24.79      4.40 o 
  -1  11  -3       10.18       12.97      3.63 o 
   0  11  -3       89.90      115.70     13.49 o 
   1  11  -3      125.92      122.82     30.40 o 
   2  11  -3       31.58       26.41      6.54 o 
   3  11  -3        4.20        6.55      5.21 o 
  -2  12  -3       14.90       19.73      5.32 o 
  -1  12  -3       11.58       12.59      4.59 o 
   1  12  -3       29.57       37.76      7.62 o 
  -1  13  -3        8.51       11.09      4.40 o 
   0  13  -3       46.35       84.38     11.13 o 
   1  13  -3        3.65        7.82      5.02 o 
   0 -13  -2        5.60       11.44      3.95 o 
   1 -13  -2       11.45       13.12      5.22 o 
   0 -12  -2        8.38       11.94      3.56 o 
   1 -12  -2       50.18       44.23      6.46 o 
   2 -12  -2        0.61       -3.06      4.14 o 
   0 -11  -2        9.71       15.73      3.99 o 
   1 -11  -2       79.09       79.58      7.55 o 
   2 -11  -2       25.75       23.97      5.32 o 
   3 -11  -2       14.96       19.17      5.32 o 
   0 -10  -2      154.26      178.28     25.48 o 
   1 -10  -2        7.55       10.35      3.15 o 
   2 -10  -2       13.70       16.14      4.42 o 
   3 -10  -2        2.79        4.83      3.76 o 
  -2  -9  -2       13.35       12.57      4.71 o 
  -1  -9  -2       81.73       68.81      8.81 o 
   0  -9  -2      174.45      214.63      9.40 o 
   1  -9  -2       14.40       19.69      3.03 o 
   2  -9  -2       21.05       16.70      3.40 o 
   3  -9  -2        4.01        1.65      4.38 o 
   4  -9  -2       35.84       46.95      6.14 o 
  -3  -8  -2      105.63       95.46      9.27 o 
  -2  -8  -2      149.39      141.04     13.24 o 
  -1  -8  -2      176.89      180.94      8.97 o 
   0  -8  -2      210.58      253.76     12.26 o 
   1  -8  -2      162.76      178.15     11.59 o 
   2  -8  -2       20.26       21.17      3.21 o 
   3  -8  -2       92.93       85.60      9.24 o 
   4  -8  -2        5.46        3.54      5.22 o 
  -4  -7  -2       14.74       21.49      4.40 o 
  -3  -7  -2       27.14       37.33      5.73 o 
  -2  -7  -2       27.35       31.13      5.16 o 
  -1  -7  -2      189.59      175.46     11.55 o 
   0  -7  -2       89.90      107.15     10.14 o 
   1  -7  -2       49.57       42.81      3.66 o 
   2  -7  -2       55.11       44.19      3.59 o 
   3  -7  -2       18.84       12.73      2.66 o 
   4  -7  -2      138.96      158.67     13.00 o 
  -4  -6  -2       47.24       62.09      7.03 o 
  -3  -6  -2       19.20       25.17      3.75 o 
  -2  -6  -2      105.14      116.85      9.20 o 
  -1  -6  -2       16.54       14.60      3.42 o 
   0  -6  -2      140.70      130.11      6.11 o 
   1  -6  -2       43.03       52.30     17.43 o 
   2  -6  -2       11.21        8.28      2.04 o 
   3  -6  -2       55.74       53.60      4.64 o 
   4  -6  -2       31.64       62.16      7.65 o 
   5  -6  -2       27.17       25.64      4.56 o 
  -5  -5  -2       20.28       17.11      5.09 o 
  -4  -5  -2      121.54      146.17     11.04 o 
  -3  -5  -2      232.37      264.62     15.79 o 
  -2  -5  -2      250.74      255.40     16.20 o 
  -1  -5  -2       46.08       46.72      4.40 o 
   0  -5  -2       95.91      109.48      5.14 o 
   1  -5  -2       35.01       44.77      5.13 o 
   2  -5  -2       96.95      105.84      5.64 o 
   3  -5  -2       16.55       12.72      2.38 o 
   4  -5  -2       54.50       79.41      5.86 o 
   5  -5  -2        8.79       18.09      6.65 o 
  -5  -4  -2       22.76        7.12      3.23 o 
  -4  -4  -2       80.76      104.17      8.81 o 
  -3  -4  -2       35.41       37.37      4.49 o 
  -2  -4  -2      276.81      329.83     18.62 o 
  -1  -4  -2       55.38       56.95      4.42 o 
   0  -4  -2      657.17      688.93     27.21 o 
   2  -4  -2      644.37      573.77     32.95 o 
   3  -4  -2      215.83      184.06     10.94 o 
   4  -4  -2       82.02       83.52     10.15 o 
   5  -4  -2        9.48       10.78      5.81 o 
  -6  -3  -2        4.00        6.16      5.18 o 
  -4  -3  -2       11.97       28.53      4.49 o 
  -3  -3  -2      240.86      279.99     15.41 o 
  -2  -3  -2       16.83       23.22      2.49 o 
  -1  -3  -2      857.68      871.60     40.60 o 
   0  -3  -2      569.23      599.93     29.35 o 
   2  -3  -2        3.24        1.60      1.31 o 
   3  -3  -2       29.28       34.49      5.00 o 
   4  -3  -2      207.25      202.24      9.93 o 
   5  -3  -2       15.08        7.29      5.32 o 
  -6  -2  -2        0.69       -1.68      6.00 o 
  -4  -2  -2       64.29      138.12     12.14 o 
  -3  -2  -2      143.07      173.12      9.84 o 
  -2  -2  -2      174.27      191.48     10.14 o 
  -1  -2  -2      395.32      369.65     19.50 o 
   0  -2  -2      588.88      681.42     35.58 o 
   1  -2  -2      592.70      731.42     35.89 o 
   2  -2  -2      433.44      413.95     23.89 o 
   4  -2  -2        6.97      287.06     19.00 o 
   5  -2  -2       29.07       25.68      4.19 o 
  -5  -1  -2       43.66       30.71      5.88 o 
  -4  -1  -2       61.29       71.09      7.63 o 
  -3  -1  -2       84.20       92.90      5.66 o 
  -1  -1  -2     1589.15     1655.22     68.08 o 
   0  -1  -2      261.77      291.39     16.52 o 
   1  -1  -2       47.06       49.31      2.79 o 
   2  -1  -2       69.32       52.18      3.54 o 
   3  -1  -2       22.91       21.19      3.73 o 
   4  -1  -2      117.58      106.62      8.82 o 
   5  -1  -2       37.54       30.82      5.86 o 
  -5   0  -2       31.72       37.35      4.37 o 
  -4   0  -2        6.97       61.27      6.90 o 
  -3   0  -2       92.39       87.94      9.43 o 
   0   0  -2     1810.72     2260.43     97.30 o 
   1   0  -2      691.02      702.37     33.59 o 
   5   0  -2       55.10       65.95      7.76 o 
   3   1  -2       11.84       11.66      2.29 o 
   4   1  -2      200.76      169.55      9.76 o 
  -2   2  -2      132.34      133.19      9.43 o 
  -1   2  -2      525.55      500.02     19.35 o 
   0   2  -2      583.63      656.05     22.45 o 
   1   2  -2      726.09      763.57     36.58 o 
   2   2  -2      373.00      458.18     25.97 o 
   3   2  -2       93.79       95.47      7.10 o 
  -2   3  -2       18.87       12.78      1.34 o 
  -1   3  -2      832.95      902.33     37.81 o 
   0   3  -2      526.72      628.87     30.66 o 
   1   3  -2     1143.17     1352.90     63.14 o 
   2   3  -2        1.20        3.90      1.74 o 
   4   3  -2      374.92      428.60     27.22 o 
   5   3  -2       26.71       30.95      4.78 o 
  -3   4  -2      163.71      174.09     10.84 o 
  -2   4  -2      473.18      435.74     14.85 o 
  -1   4  -2        2.38        0.20      1.09 o 
   0   4  -2      709.31      731.94     31.71 o 
   2   4  -2      632.72      692.32     35.53 o 
   3   4  -2      148.53      154.54     12.74 o 
   5   4  -2       15.79       11.92      4.08 o 
  -3   5  -2      220.93      228.25     14.82 o 
  -2   5  -2      224.97      208.67     17.59 o 
  -1   5  -2       15.62       16.60      1.64 o 
   0   5  -2       98.20      113.48      7.97 o 
   1   5  -2       56.16       64.49      4.23 o 
   2   5  -2      134.68      134.27      9.82 o 
   3   5  -2       38.17       35.70      4.47 o 
   5   5  -2       10.98       13.09      3.54 o 
  -3   6  -2       46.45       46.67      6.02 o 
  -2   6  -2       52.88       45.38      6.04 o 
  -1   6  -2       84.97       80.81      7.59 o 
   0   6  -2      128.51      123.64      8.13 o 
   1   6  -2       99.60      107.67      7.05 o 
   2   6  -2       74.22       78.28      6.69 o 
   3   6  -2      205.16      237.02     19.33 o 
   4   6  -2       69.04       66.71      8.56 o 
   5   6  -2       10.37        7.84      3.84 o 
  -3   7  -2       14.84        6.57      4.94 o 
  -2   7  -2       13.60       45.11     39.16 o 
  -1   7  -2      201.83      180.49      6.99 o 
   0   7  -2      113.59      122.18      5.36 o 
   1   7  -2       37.20       32.36      3.80 o 
   2   7  -2       68.89       62.97      4.31 o 
   3   7  -2        8.93       13.95      4.09 o 
   4   7  -2      168.89      197.17     20.84 o 
   5   7  -2       30.75       29.20      6.14 o 
  -4   8  -2       18.42       17.25      3.01 o 
  -3   8  -2       10.88        7.78      2.53 o 
  -2   8  -2      143.43      137.29     18.49 o 
  -1   8  -2      179.04      163.83     10.95 o 
   0   8  -2      226.36      236.10     10.93 o 
   1   8  -2      151.80      160.42     15.82 o 
   2   8  -2       18.35       13.70      3.68 o 
   4   8  -2        2.30        5.19      3.85 o 
  -3   9  -2       34.39       35.86      4.38 o 
  -2   9  -2       11.24        0.20      2.80 o 
  -1   9  -2      111.30      102.13      6.63 o 
   0   9  -2      194.53      227.60      9.88 o 
   1   9  -2       19.35       28.65      3.23 o 
   2   9  -2       19.43       19.19      2.71 o 
   3   9  -2        1.69       -2.43      2.43 o 
  -3  10  -2        3.26        1.96      2.68 o 
  -2  10  -2       65.89       63.13      7.44 o 
  -1  10  -2       18.82       14.20      4.81 o 
   0  10  -2      146.90      152.52      7.97 o 
   1  10  -2       13.99       15.58      2.84 o 
   2  10  -2       24.48       20.94      5.21 o 
   3  10  -2       10.01        8.25      4.89 o 
   4  10  -2       11.34        5.52      4.80 o 
  -3  11  -2       28.92       33.70      6.33 o 
  -2  11  -2       12.25       18.98      4.80 o 
  -1  11  -2        8.41        6.69      3.63 o 
   0  11  -2        6.44        4.49      3.41 o 
   1  11  -2       50.30       40.80      5.75 o 
   2  11  -2       12.08        9.65      6.02 o 
   3  11  -2        5.16        3.76      4.89 o 
  -2  12  -2        5.64        7.57      4.25 o 
   0  12  -2        8.06       13.74      5.90 o 
   1  12  -2       70.78       75.09     10.71 o 
   2  12  -2       20.73       21.82      6.45 o 
   3  12  -2       34.28       30.46      7.62 o 
  -1  13  -2        4.46       19.74      5.95 o 
   0  13  -2        5.90        3.54      5.11 o 
   1  13  -2       11.29       11.11      4.16 o 
   2  13  -2        7.15       12.36      6.67 o 
   0 -13  -1       60.03       69.18      6.64 o 
   1 -13  -1       16.33       18.71      5.73 o 
   0 -12  -1        8.44       12.21      3.37 o 
   1 -12  -1        0.77        4.73      4.73 o 
   2 -12  -1       21.24       20.97      5.56 o 
   0 -11  -1       20.76       22.41      4.45 o 
   1 -11  -1       12.08       11.62      3.56 o 
   2 -11  -1       23.33       22.73      5.02 o 
   3 -11  -1       12.66       11.40      5.71 o 
   0 -10  -1       23.32       30.72      7.95 o 
   1 -10  -1       14.88       19.00      6.54 o 
   2 -10  -1        4.74       10.12      6.29 o 
   3 -10  -1        8.21       17.52      4.73 o 
  -2  -9  -1       36.47       34.60      5.35 o 
  -1  -9  -1       73.94       68.89      8.65 o 
   0  -9  -1      327.84      371.19     13.85 o 
   1  -9  -1      181.83      167.83     12.17 o 
   2  -9  -1       11.43       11.14      2.90 o 
   3  -9  -1       10.77        9.56      2.90 o 
   4  -9  -1        2.46       -1.27      3.46 o 
  -3  -8  -1       15.86        6.24      4.09 o 
  -2  -8  -1       59.11       42.87      7.06 o 
  -1  -8  -1        1.44        2.48      3.14 o 
   0  -8  -1       63.39       71.17     10.45 o 
   1  -8  -1       47.08       43.27      3.67 o 
   2  -8  -1       30.80       37.76      3.80 o 
   3  -8  -1       27.66       31.01      5.83 o 
   4  -8  -1       25.18       29.75      6.73 o 
  -4  -7  -1        4.71       10.59      5.09 o 
  -3  -7  -1       77.96       79.93      7.03 o 
  -2  -7  -1       66.99       79.60      7.10 o 
  -1  -7  -1      152.08      145.38     10.03 o 
   0  -7  -1      945.38     1027.61     58.77 o 
   1  -7  -1       49.39       47.23      3.27 o 
   2  -7  -1       59.93       58.18      4.27 o 
   3  -7  -1        9.16        7.36      3.71 o 
   4  -7  -1        3.25        8.75      3.69 o 
   5  -7  -1       39.58       38.62      5.73 o 
  -4  -6  -1      138.66      166.48     12.32 o 
  -3  -6  -1       10.87        1.91      2.75 o 
  -2  -6  -1      210.91      207.61     16.39 o 
  -1  -6  -1       89.36       71.14      6.29 o 
   0  -6  -1      106.10      124.15      6.67 o 
   1  -6  -1      228.03      258.35     10.59 o 
   2  -6  -1       35.37       35.65      3.23 o 
   3  -6  -1      100.62      105.39      7.81 o 
   4  -6  -1       31.85       19.93      3.88 o 
   5  -6  -1       24.51       23.88      5.84 o 
  -5  -5  -1       20.25       21.24      4.61 o 
  -4  -5  -1       30.44       70.32      8.72 o 
  -3  -5  -1      621.90      665.94     38.06 o 
  -2  -5  -1      113.36       94.46      7.06 o 
  -1  -5  -1      415.56      411.15     24.11 o 
   0  -5  -1        7.29        6.03      1.22 o 
   1  -5  -1      468.90      602.68     38.68 o 
   2  -5  -1       83.30       97.14      5.53 o 
   3  -5  -1      102.38       91.28      7.00 o 
   4  -5  -1       27.32       23.95      6.16 o 
   5  -5  -1        9.93        8.68      4.26 o 
  -5  -4  -1       31.02       27.83      5.43 o 
  -4  -4  -1      403.70      510.61     27.10 o 
  -3  -4  -1      110.84      122.90      8.87 o 
  -2  -4  -1       55.02       44.59      3.94 o 
  -1  -4  -1      103.18      107.77      8.08 o 
   0  -4  -1      181.29      197.15      8.67 o 
   1  -4  -1      237.82      249.50      9.94 o 
   2  -4  -1      445.90      487.79     28.29 o 
   3  -4  -1      231.62      224.80      7.07 o 
   4  -4  -1        6.53       11.07      3.08 o 
   5  -4  -1       22.16       14.15      4.84 o 
  -5  -3  -1       19.23       15.80      2.67 o 
  -4  -3  -1       34.71       54.84      5.24 o 
  -3  -3  -1       48.56       46.95      4.37 o 
  -2  -3  -1      182.08      167.44     10.90 o 
  -1  -3  -1      191.77      184.60     10.46 o 
   0  -3  -1     2275.42     2638.57     75.06 o 
   1  -3  -1      220.05      219.85     24.81 o 
   2  -3  -1       20.70       21.14      1.94 o 
   3  -3  -1      116.99      116.33     16.11 o 
   4  -3  -1       84.94       83.02      6.28 o 
   5  -3  -1       40.86       32.81      4.82 o 
  -5  -2  -1       17.57       15.01      5.97 o 
  -4  -2  -1      223.13      277.13     14.00 o 
  -3  -2  -1      125.20      125.11      7.59 o 
  -2  -2  -1       59.81       63.90      4.45 o 
  -1  -2  -1      429.98      401.81     19.60 o 
   0  -2  -1      609.65      678.55     23.33 o 
   1  -2  -1      118.49      138.79      5.99 o 
   2  -2  -1       90.95       85.37      5.49 o 
   3  -2  -1       47.45       35.46      3.14 o 
   4  -2  -1       88.09      125.60      8.67 o 
   5  -2  -1       54.36       61.73      8.89 o 
  -6  -1  -1        6.15       16.11      7.60 o 
  -5  -1  -1       73.97       85.96     11.70 o 
  -4  -1  -1       71.78       82.60      8.75 o 
  -3  -1  -1      263.18      289.99     25.62 o 
  -2  -1  -1      371.13      316.23     15.08 o 
  -1  -1  -1      616.76      621.89     26.67 o 
   1  -1  -1     2800.21     3120.57    132.77 o 
   2  -1  -1       89.21       72.60      4.41 o 
   3  -1  -1       78.10       69.61      6.65 o 
   4  -1  -1       33.58       38.36      5.51 o 
   5  -1  -1       21.78       18.68      6.63 o 
  -5   0  -1      100.46      105.86     10.73 o 
  -3   0  -1      100.20       85.75      5.48 o 
  -2   0  -1       59.07       57.00      3.59 o 
  -1   0  -1     1606.42     1586.35     67.34 o 
   2   0  -1       94.60      110.95      6.28 o 
   5   0  -1      165.79      175.82     11.56 o 
   6   0  -1       10.84       14.48      6.90 o 
  -3   1  -1      315.00      336.08     19.65 o 
  -2   1  -1       76.17       81.43      6.74 o 
  -1   1  -1      221.76      215.50     12.10 o 
   1   1  -1     2540.49     2530.45    102.23 o 
   3   1  -1       57.11       62.58      4.71 o 
   6   1  -1       12.67       10.47      5.56 o 
  -3   2  -1        3.22        4.90      3.33 o 
  -2   2  -1       58.64       69.06      5.32 o 
  -1   2  -1      646.95      566.05     28.98 o 
   0   2  -1      602.95      692.60     28.79 o 
   1   2  -1      223.14      220.87     12.33 o 
   3   2  -1      122.75      116.54      9.35 o 
   4   2  -1       32.80       27.27      3.32 o 
   5   2  -1       19.19       14.48      2.35 o 
  -3   3  -1       47.76       46.36      5.13 o 
  -2   3  -1      145.15      138.99      7.61 o 
  -1   3  -1      290.22      301.46      9.53 o 
   0   3  -1     2265.11     2587.18     70.60 o 
   1   3  -1      276.59      250.38     13.24 o 
   2   3  -1       71.65       68.62      5.28 o 
   3   3  -1       97.98      117.21      9.65 o 
  -3   4  -1      230.57      274.19     13.07 o 
  -2   4  -1       71.17       59.43      2.67 o 
  -1   4  -1      127.60      136.05      4.95 o 
   0   4  -1      228.93      216.36      8.42 o 
   1   4  -1      287.48      248.56     14.41 o 
   2   4  -1      399.83      428.59     22.25 o 
   3   4  -1      198.99      227.63     14.41 o 
   4   4  -1       22.25       20.33      3.82 o 
  -3   5  -1      236.65      196.98     15.19 o 
  -2   5  -1        1.78        1.22      3.01 o 
  -1   5  -1      131.32      145.26      5.67 o 
   0   5  -1        4.90        6.26      1.43 o 
   1   5  -1      785.62      819.63     97.74 o 
   2   5  -1      311.67      270.21     16.18 o 
   3   5  -1      127.05      122.46      9.35 o 
   5   5  -1       19.88       16.29      3.70 o 
  -3   6  -1        5.24        7.15      1.74 o 
  -2   6  -1      124.40      114.72      6.29 o 
  -1   6  -1       65.79       55.23      3.09 o 
   0   6  -1       89.67      122.97      5.87 o 
   1   6  -1      248.76      268.14     11.13 o 
   2   6  -1       38.89       34.08      4.25 o 
   3   6  -1       60.75       61.38      6.28 o 
   5   6  -1       13.05        5.78      4.51 o 
  -4   7  -1       12.77       16.97      3.18 o 
  -3   7  -1       69.84       50.85     11.16 o 
  -2   7  -1      151.54      164.41     51.64 o 
  -1   7  -1      142.14      135.88      5.31 o 
   0   7  -1      938.95     1006.41     31.62 o 
   1   7  -1       42.65       41.09      2.92 o 
   2   7  -1       54.41       53.82      3.07 o 
   3   7  -1       16.37       13.03      3.56 o 
   4   7  -1        2.22        4.54      2.84 o 
   5   7  -1       25.55       22.87      4.99 o 
  -4   8  -1       52.69       58.19      6.05 o 
  -3   8  -1       29.59       31.88      3.85 o 
  -2   8  -1       27.03       22.86      3.44 o 
  -1   8  -1        5.63        3.57      1.83 o 
   0   8  -1       76.32       74.00      4.56 o 
   1   8  -1       14.83       13.72      2.27 o 
   2   8  -1       25.15       31.62      2.77 o 
   3   8  -1       11.78       14.74      3.70 o 
   4   8  -1       44.58       47.49      7.17 o 
   5   8  -1       43.13       48.49      7.33 o 
  -4   9  -1        1.67        3.73      2.80 o 
  -3   9  -1       40.40       40.38      4.42 o 
  -2   9  -1       79.83       78.62     18.84 o 
  -1   9  -1       10.22       13.83      2.70 o 
   0   9  -1      314.74      394.15     18.79 o 
   1   9  -1      316.13      295.56     11.36 o 
   2   9  -1       32.94       38.74      3.76 o 
   3   9  -1       83.64       80.33     14.16 o 
   4   9  -1        6.01       11.52      4.52 o 
  -4  10  -1       11.77       11.68      3.35 o 
  -3  10  -1        5.55       -0.91      2.72 o 
  -2  10  -1        2.56        3.37      2.99 o 
  -1  10  -1       63.67       45.81      4.90 o 
   0  10  -1       36.84       31.92      6.97 o 
   1  10  -1       28.58       24.83      3.11 o 
   2  10  -1        3.46        6.15      2.72 o 
   3  10  -1        0.65        4.92      3.57 o 
   4  10  -1       16.91       13.21      5.19 o 
  -3  11  -1        7.97        4.73      3.46 o 
  -2  11  -1        0.21        2.62      3.37 o 
  -1  11  -1       15.62       19.72      3.75 o 
   0  11  -1       20.60       17.59      3.24 o 
   1  11  -1       23.49       17.94      3.20 o 
   2  11  -1       23.54       23.87      3.84 o 
   3  11  -1        9.71        4.44      4.44 o 
  -2  12  -1        1.49       -0.19      3.75 o 
  -1  12  -1       32.06       41.92      6.17 o 
   0  12  -1        8.96        7.63      4.51 o 
   1  12  -1        1.90        3.14      4.32 o 
   2  12  -1       27.81       35.51      6.98 o 
   3  12  -1        7.75       -2.24      6.16 o 
  -1  13  -1        2.02        5.00      5.19 o 
   0  13  -1       59.43       81.44      7.31 o 
   1  13  -1       41.57       45.64      8.48 o 
   2  13  -1       17.25       20.41      7.00 o 
   1 -13   0       45.70       46.41      7.46 o 
   0 -12   0       36.65       29.89      5.30 o 
   1 -12   0       12.16       20.63      5.22 o 
   2 -12   0        5.53        9.20      4.70 o 
   0 -11   0        0.52       -2.32      3.16 o 
   1 -11   0       48.93       53.50      5.30 o 
   2 -11   0       27.17       22.62      4.75 o 
   3 -11   0       32.74       18.98      6.17 o 
   0 -10   0      822.55      925.26    115.13 o 
   1 -10   0       15.40       16.72      7.62 o 
   2 -10   0       25.16       21.90      3.75 o 
   3 -10   0        2.44       -0.36      2.92 o 
   4 -10   0        0.11        8.10      5.40 o 
  -2  -9   0       23.74       14.59      4.64 o 
  -1  -9   0       40.81       30.56      5.40 o 
   0  -9   0        5.11        5.62      2.43 o 
   1  -9   0       85.26       87.54      5.66 o 
   2  -9   0       20.50       17.95      3.20 o 
   3  -9   0       11.37       11.56      3.33 o 
   4  -9   0       21.04       23.42      5.33 o 
  -3  -8   0       20.50       14.82      4.95 o 
  -2  -8   0       84.10       71.09      7.27 o 
  -1  -8   0      160.71      157.23     12.38 o 
   0  -8   0      739.65      835.92     29.98 o 
   1  -8   0      191.58      189.76     14.43 o 
   2  -8   0       11.79       12.04      3.65 o 
   3  -8   0       82.46       81.79      5.92 o 
   4  -8   0        5.40       11.54      5.22 o 
  -4  -7   0       37.49       37.14      5.52 o 
  -3  -7   0       41.10       37.11      4.51 o 
  -2  -7   0       21.92       19.03      3.90 o 
  -1  -7   0        6.97       -1.32      3.10 o 
   0  -7   0       15.80       17.06      2.15 o 
   1  -7   0        4.73        2.77      1.96 o 
   2  -7   0       11.38        9.65      2.45 o 
   3  -7   0       18.90       16.45      2.80 o 
   4  -7   0       22.50       17.80      5.47 o 
   5  -7   0       23.72       23.39     10.22 o 
  -4  -6   0       28.63       23.27      4.40 o 
  -3  -6   0      140.60      119.22      8.03 o 
  -2  -6   0        3.27        2.79      2.99 o 
  -1  -6   0       62.81       60.50      6.16 o 
   0  -6   0      407.09      424.47     15.63 o 
   1  -6   0      109.35      119.13      6.58 o 
   2  -6   0       65.48       71.70      7.33 o 
   3  -6   0       45.83       35.20      2.63 o 
   4  -6   0        2.92       12.43      3.94 o 
   5  -6   0       37.85       27.61      5.43 o 
  -5  -5   0        2.12        5.43      3.70 o 
  -4  -5   0       17.13       18.16      3.73 o 
  -3  -5   0       82.09       90.12      7.43 o 
  -2  -5   0       21.79       18.83      2.97 o 
  -1  -5   0      848.16      897.91     46.54 o 
   0  -5   0        0.49       -0.40      1.70 o 
   1  -5   0      924.28     1030.53     46.35 o 
   2  -5   0       48.74       53.00      2.77 o 
   3  -5   0       47.67       43.15      3.81 o 
   4  -5   0       18.84       27.28      8.96 o 
   5  -5   0        7.03        5.87      8.40 o 
  -5  -4   0       28.82       40.05      4.06 o 
  -4  -4   0       97.65      101.56      8.38 o 
  -3  -4   0      230.83      219.31     13.87 o 
  -2  -4   0      182.19      168.47     11.30 o 
  -1  -4   0      133.61      111.16      6.97 o 
   1  -4   0      313.60      293.21     11.85 o 
   2  -4   0      298.60      305.05     13.06 o 
   3  -4   0      431.88      368.41     28.81 o 
   4  -4   0       41.54       33.54      3.19 o 
   5  -4   0        3.22       -0.27      3.58 o 
  -5  -3   0      107.04      122.37      8.34 o 
  -4  -3   0       42.43       41.51      3.85 o 
  -3  -3   0       32.71       33.40      2.86 o 
  -2  -3   0      128.72      122.87     19.90 o 
  -1  -3   0      786.09      730.61     35.24 o 
   0  -3   0        9.28        8.51      1.11 o 
   1  -3   0      828.12      902.50     23.06 o 
   2  -3   0      218.71      218.09      7.77 o 
   3  -3   0       80.13       74.45      7.99 o 
   4  -3   0      108.07      138.97      8.23 o 
   5  -3   0       45.87       39.93      5.43 o 
  -5  -2   0       26.37       28.79      2.89 o 
  -4  -2   0        9.82       25.06     12.30 o 
  -3  -2   0       68.09       59.18     11.17 o 
  -2  -2   0       57.85       52.81      4.31 o 
  -1  -2   0      313.56      297.85     20.32 o 
   0  -2   0     4055.76     4697.48    176.98 o 
   1  -2   0      413.78      442.88     14.93 o 
   2  -2   0       61.06       58.15      2.57 o 
   3  -2   0       23.55       12.52      1.83 o 
   4  -2   0       13.24       27.66     11.08 o 
   5  -2   0       76.84       85.72      8.49 o 
  -6  -1   0       18.03       25.41      7.96 o 
  -5  -1   0      135.04      126.48     12.36 o 
  -4  -1   0      110.11      119.98      4.82 o 
  -3  -1   0       56.84       49.94      7.13 o 
  -2  -1   0        4.71        4.92      0.91 o 
  -1  -1   0      128.85      121.57     19.24 o 
   1  -1   0      175.85      164.23      7.27 o 
   2  -1   0       49.56       37.23      2.57 o 
   3  -1   0      177.16      143.90      9.67 o 
   4  -1   0      147.37      146.67     11.19 o 
   5  -1   0       38.87       39.86      8.13 o 
   6  -1   0       17.63       28.13      8.20 o 
  -5   0   0      104.69      107.53      9.75 o 
  -4   0   0       47.79       70.35      8.22 o 
  -3   0   0       31.42       28.35      1.51 o 
  -2   0   0      162.16      149.63      7.78 o 
  -1   0   0      814.90      795.31     27.83 o 
   1   0   0      814.85      875.16     38.00 o 
   2   0   0      163.88      130.88      8.89 o 
   5   0   0      105.94      124.18      8.03 o 
   6   0   0        1.47        5.85      4.24 o 
  -5   1   0       37.11       30.97      6.48 o 
  -4   1   0      146.76      170.42     12.16 o 
  -3   1   0      177.15      170.74     22.27 o 
  -2   1   0       49.56       35.26      3.99 o 
  -1   1   0      176.36      168.05     10.58 o 
   1   1   0      129.60      112.42      7.18 o 
   2   1   0        5.51        4.68      1.04 o 
   5   1   0      132.97      129.12     14.84 o 
   6   1   0       18.23       19.52      8.32 o 
  -5   2   0       77.69      102.61     12.76 o 
  -4   2   0       13.69       23.37      4.80 o 
  -3   2   0       23.32       19.45      3.70 o 
  -2   2   0       59.58       46.08     10.08 o 
  -1   2   0      414.02      398.59     35.22 o 
   0   2   0     4111.12     4696.12    180.85 o 
   1   2   0      305.81      273.33      9.42 o 
   2   2   0       54.07       55.56      3.94 o 
   3   2   0       67.48       61.15      4.81 o 
   4   2   0        9.96       15.70      4.18 o 
   6   2   0        1.47        8.27      5.38 o 
  -5   3   0       45.43       41.86      6.62 o 
  -4   3   0      110.46      161.85     12.24 o 
  -3   3   0       83.61       97.90      7.67 o 
  -2   3   0      222.94      196.54     13.55 o 
  -1   3   0      825.49      838.11     26.33 o 
   0   3   0        9.32        9.83      1.14 o 
   1   3   0      784.72      725.88     33.08 o 
   2   3   0      131.90      124.35      6.88 o 
   3   3   0       34.95       35.20      3.16 o 
   4   3   0       43.60       31.14      4.14 o 
   5   3   0      108.38      105.20      9.11 o 
  -4   4   0       41.46       34.60      5.37 o 
  -3   4   0      432.48      400.26     47.86 o 
  -2   4   0      299.64      309.23     11.23 o 
  -1   4   0      321.35      300.03      7.85 o 
   1   4   0      140.75      131.71      7.91 o 
   2   4   0      183.92      178.53     10.70 o 
   3   4   0      232.11      236.42     13.60 o 
   4   4   0       97.41       88.63      8.08 o 
   5   4   0       28.55       26.46      5.13 o 
  -4   5   0       19.22       24.32      4.42 o 
  -3   5   0       45.61       41.14      2.52 o 
  -2   5   0       50.43       46.45      3.58 o 
  -1   5   0      924.72     1063.98     33.82 o 
   0   5   0        0.51        3.95      1.45 o 
   1   5   0      848.57      933.59     38.93 o 
   2   5   0       23.00       20.79      2.87 o 
   3   5   0       79.81       81.81      6.07 o 
   4   5   0       16.13       16.06      2.80 o 
   5   5   0        2.25        0.86      2.37 o 
  -4   6   0        2.78        6.67      2.54 o 
  -3   6   0       45.94       36.09      3.77 o 
  -2   6   0       66.12       62.29      5.57 o 
  -1   6   0      106.57      114.76      4.93 o 
   0   6   0      415.19      418.63     16.68 o 
   1   6   0       58.75       58.56      3.54 o 
   2   6   0        3.07        1.72      2.29 o 
   3   6   0      142.54      121.65      8.84 o 
   4   6   0       28.76       27.82      4.38 o 
  -4   7   0       22.93       19.62      3.05 o 
  -3   7   0       19.31       20.32      2.24 o 
  -2   7   0       11.93       37.57     28.74 o 
  -1   7   0        4.46        1.27      1.23 o 
   0   7   0       15.87       12.81      1.97 o 
   1   7   0        6.74        1.84      1.67 o 
   2   7   0       21.62       18.95      2.09 o 
   3   7   0       41.80       39.71      4.81 o 
   4   7   0       36.95       22.58      4.40 o 
   5   7   0       45.02       33.91      5.22 o 
  -4   8   0        5.25        7.63      2.62 o 
  -3   8   0       83.19       88.39      7.72 o 
  -2   8   0       10.79       10.65      1.73 o 
  -1   8   0      192.96      184.94      7.27 o 
   0   8   0      730.88      753.76     27.83 o 
   1   8   0      161.85      151.29      7.93 o 
   2   8   0       80.65       81.81      4.42 o 
   3   8   0       21.42       19.98      4.38 o 
   4   8   0       23.52       19.48      3.76 o 
   5   8   0       20.06       22.68      4.70 o 
  -4   9   0       20.76       12.24      3.71 o 
  -3   9   0       10.42       14.06      2.60 o 
  -2   9   0       19.32       14.66      3.03 o 
  -1   9   0       84.05       81.15      7.19 o 
   0   9   0        5.28        7.01      5.11 o 
   1   9   0       40.42       33.65      2.98 o 
   2   9   0       22.84       31.44      5.21 o 
   3   9   0        7.86        7.93      2.68 o 
   4   9   0       37.54       28.25      5.35 o 
  -4  10   0        0.10       -0.55      2.97 o 
  -3  10   0        2.51        1.86      2.79 o 
  -2  10   0       23.93       21.87      3.82 o 
  -1  10   0       15.86       15.67      3.11 o 
   0  10   0      822.72      952.11     43.30 o 
   1  10   0       41.09       40.56      4.40 o 
   2  10   0       37.13       31.50      3.18 o 
   3  10   0        3.05        0.00      2.22 o 
   4  10   0        1.63        5.78      4.21 o 
  -3  11   0       32.93       43.90      6.38 o 
  -2  11   0       27.45       34.76      5.54 o 
  -1  11   0       48.81       54.27      7.79 o 
   0  11   0        0.52        1.61      3.54 o 
   1  11   0       41.39       37.04      8.06 o 
   2  11   0       17.10       11.11      2.85 o 
  -2  12   0        5.49        6.07      3.99 o 
  -1  12   0       11.66       11.40      5.02 o 
   0  12   0       36.58       35.81      5.51 o 
   1  12   0       17.14       21.81      5.75 o 
   2  12   0       15.71       23.68      6.17 o 
   3  12   0       20.91       20.10      5.60 o 
  -1  13   0       45.71       59.57      8.32 o 
   0  13   0        4.09        9.95      5.28 o 
   1  13   0       40.18       30.75      5.69 o 
   2  13   0        5.02       11.23      5.41 o 
   1 -13   1        2.32       -1.22      4.66 o 
   1 -12   1       31.47       38.33      6.93 o 
   2 -12   1        1.28        7.65      5.18 o 
   0 -11   1       21.62       21.65      4.01 o 
   1 -11   1       15.95       24.33      5.28 o 
   2 -11   1        0.14        1.15      4.61 o 
   3 -11   1        7.90       10.87      5.71 o 
   0 -10   1       36.81       33.24      3.40 o 
   1 -10   1       64.31       50.76     15.75 o 
   2 -10   1        2.60        0.64      3.06 o 
   3 -10   1        5.01        6.69      4.64 o 
   4 -10   1       11.84        6.19      5.64 o 
  -2  -9   1       33.97       31.14      5.35 o 
  -1  -9   1      317.69      232.22     14.17 o 
   0  -9   1      308.34      369.36     18.36 o 
   1  -9   1       10.59        7.87      2.87 o 
   2  -9   1       77.80       66.77      5.64 o 
   3  -9   1       40.27       44.33      5.90 o 
   4  -9   1        1.66       14.96      5.56 o 
  -3  -8   1       11.34        9.54      4.13 o 
  -2  -8   1       25.36       24.64      4.85 o 
  -1  -8   1       14.71       15.13      4.45 o 
   0  -8   1       76.54       75.04      6.89 o 
   1  -8   1        5.34        4.68      2.17 o 
   2  -8   1       26.21       33.11      3.52 o 
   3  -8   1       29.73       31.55      5.16 o 
   4  -8   1       52.74       55.66      7.02 o 
  -4  -7   1        1.97        2.11      3.59 o 
  -3  -7   1       17.12       11.57      4.08 o 
  -2  -7   1       52.06       53.55      5.69 o 
  -1  -7   1       42.01       36.35      4.21 o 
   0  -7   1      935.73     1017.65     34.46 o 
   1  -7   1      139.93      141.13      7.36 o 
   2  -7   1      152.08      161.46      7.08 o 
   3  -7   1       70.14       64.20      9.17 o 
   4  -7   1       12.99       43.40     10.76 o 
   5  -7   1       26.21       18.72      4.16 o 
  -4  -6   1       16.74       28.73      4.81 o 
  -3  -6   1       59.14       47.36      6.38 o 
  -2  -6   1       37.77       28.84      3.46 o 
  -1  -6   1      249.32      252.01     15.92 o 
   0  -6   1       89.37      118.14      6.05 o 
   1  -6   1       65.08       54.42      3.25 o 
   2  -6   1      127.59      126.72      6.86 o 
   3  -6   1        4.39        4.71      2.25 o 
   4  -6   1      117.13      115.55      5.03 o 
   5  -6   1       40.28       36.46      5.36 o 
  -5  -5   1       20.53       28.62      6.00 o 
  -4  -5   1       26.72       26.93      3.73 o 
  -3  -5   1      127.72      118.04     10.90 o 
  -2  -5   1      316.57      292.99     19.10 o 
  -1  -5   1      788.02      648.32     28.87 o 
   0  -5   1        4.96        6.90      1.64 o 
   1  -5   1      137.24      160.61      7.89 o 
   2  -5   1        1.79        1.18      2.36 o 
   3  -5   1      237.59      200.96     12.04 o 
   4  -5   1        3.30       63.91     23.96 o 
   5  -5   1        6.30       11.75      4.30 o 
  -5  -4   1       37.54       47.18      4.15 o 
  -4  -4   1       23.51       25.28      2.97 o 
  -3  -4   1      198.58      199.47     20.68 o 
  -2  -4   1      398.08      392.51     16.14 o 
  -1  -4   1      288.63      258.31     10.89 o 
   0  -4   1      229.30      220.29      8.63 o 
   1  -4   1      126.86      131.82      7.83 o 
   2  -4   1       71.12       62.85      2.82 o 
   3  -4   1      227.64      253.57     17.06 o 
   4  -4   1      306.08      336.94     34.13 o 
   5  -4   1       22.82       28.79      8.53 o 
  -5  -3   1       57.36       56.39      4.85 o 
  -4  -3   1       79.71       65.25      5.61 o 
  -3  -3   1       95.88      102.47      9.30 o 
  -2  -3   1       67.26       57.22      3.36 o 
  -1  -3   1      276.73      239.82      9.76 o 
   0  -3   1     2255.95     2607.36    107.22 o 
   1  -3   1      300.51      275.43     14.81 o 
   2  -3   1      142.95      133.04      4.27 o 
   3  -3   1       48.18       34.57      7.80 o 
   4  -3   1       47.31       73.71    120.31 o 
   5  -3   1       22.52       16.10      4.21 o 
  -5  -2   1       18.66       29.99      2.84 o 
  -4  -2   1       33.58       32.20      2.22 o 
  -3  -2   1      125.28      106.91      7.03 o 
  -2  -2   1      157.63      122.57     19.95 o 
  -1  -2   1      225.56      222.06     12.84 o 
   0  -2   1      604.31      600.65     26.50 o 
   1  -2   1      639.56      569.13     38.41 o 
   2  -2   1       60.65       55.11      1.92 o 
   3  -2   1        3.96        2.16      1.36 o 
   4  -2   1       78.62       96.12      5.98 o 
   5  -2   1       23.38       23.91      7.03 o 
  -6  -1   1       12.54       30.70      7.19 o 
  -5  -1   1      118.53      156.18     18.90 o 
  -4  -1   1       72.72       76.21     24.27 o 
  -3  -1   1       58.25       55.17     11.89 o 
  -2  -1   1       22.82       21.51      1.85 o 
  -1  -1   1     2525.37     2237.74     85.62 o 
   1  -1   1      229.75      224.24     18.93 o 
   2  -1   1       80.34       83.85      3.80 o 
   3  -1   1      315.11      290.38     17.84 o 
   4  -1   1       44.84      176.60     13.05 o 
   5  -1   1       23.29       15.66      3.51 o 
   6  -1   1        3.33        6.22      3.76 o 
  -5   0   1      164.67      181.21     24.27 o 
  -4   0   1      146.60      139.54     10.18 o 
  -3   0   1       23.54       24.25      4.29 o 
  -2   0   1       94.58      103.73      4.14 o 
  -1   0   1     1151.13     1248.90     54.94 o 
   1   0   1     1607.43     1541.73    129.63 o 
   2   0   1       60.59       62.65      3.59 o 
   3   0   1       98.29       83.74      5.62 o 
   4   0   1       69.56       90.83      8.91 o 
   5   0   1      101.23       85.24      6.27 o 
   6   0   1       16.69       21.91      5.68 o 
  -5   1   1       22.10       33.21      6.40 o 
  -4   1   1       32.69       40.87      7.19 o 
  -3   1   1       77.69       75.66      5.14 o 
  -2   1   1       91.69       77.83      3.84 o 
   1   1   1      602.72      555.14     23.92 o 
   2   1   1      361.65      332.62     23.91 o 
   3   1   1      264.94      277.46     18.76 o 
   4   1   1       70.67       75.66      7.31 o 
   5   1   1       73.48       57.46      8.29 o 
   6   1   1        6.03        1.18      3.31 o 
  -5   2   1       55.37       78.73     10.05 o 
  -4   2   1       90.66      116.82      9.95 o 
  -3   2   1       45.59       42.74      2.33 o 
  -2   2   1       88.05       79.06      3.14 o 
  -1   2   1      116.27      118.52      5.55 o 
   0   2   1      608.61      673.74     28.27 o 
   1   2   1      435.09      446.74     20.00 o 
   2   2   1       58.37       54.24      2.75 o 
   3   2   1      120.73      104.29      5.46 o 
   5   2   1       16.94       17.11      4.95 o 
   6   2   1        8.46       -1.40      4.19 o 
  -5   3   1       40.49       58.64      8.48 o 
  -4   3   1       85.06       83.93      6.83 o 
  -3   3   1      118.35      113.42      5.26 o 
  -2   3   1       22.62       24.11      1.89 o 
  -1   3   1      215.94      198.75     10.82 o 
   0   3   1     2285.44     2509.40     93.72 o 
   1   3   1      187.80      167.72      8.63 o 
   2   3   1      188.58      165.33      7.02 o 
   3   3   1       49.29       38.67      3.90 o 
   5   3   1       19.89       15.10      4.56 o 
   6   3   1        8.51       12.41      5.41 o 
  -5   4   1       21.10       23.97      5.95 o 
  -4   4   1        6.22       19.28      4.83 o 
  -3   4   1      228.65      244.11     32.05 o 
  -2   4   1      446.06      449.33     35.12 o 
  -1   4   1      237.18      218.69     12.75 o 
   0   4   1      181.00      182.29      8.59 o 
   1   4   1      103.00      104.40      4.97 o 
   2   4   1       55.96       51.72      2.96 o 
   3   4   1      113.16      107.12      5.41 o 
   4   4   1      405.23      481.76     28.86 o 
   5   4   1       30.82       22.62      4.61 o 
  -5   5   1       10.13       13.45      5.38 o 
  -4   5   1       27.63       33.02      2.33 o 
  -3   5   1      103.82       94.79     10.86 o 
  -2   5   1       81.51       92.68     15.57 o 
  -1   5   1      467.72      466.88     37.85 o 
   0   5   1        6.59        3.87      1.51 o 
   1   5   1      405.65      383.25     10.42 o 
   2   5   1      108.96       86.35      4.30 o 
   3   5   1      621.15      572.57     30.87 o 
   4   5   1       30.10       87.39     15.38 o 
   5   5   1       19.90       15.89      4.92 o 
  -5   6   1       24.59       31.21      6.36 o 
  -4   6   1       33.02       29.88      6.90 o 
  -3   6   1      101.51      110.57     16.14 o 
  -2   6   1       36.57       38.58      4.40 o 
  -1   6   1      227.08      245.02     19.51 o 
   0   6   1      106.38      111.01      6.82 o 
   1   6   1       89.92       74.08      2.63 o 
   2   6   1      208.46      203.98      7.90 o 
   3   6   1        9.72       10.61      2.75 o 
   4   6   1      139.66      154.23     10.89 o 
   5   6   1        4.40        4.40      3.27 o 
  -4   7   1        3.11        3.13      1.90 o 
  -3   7   1        9.43       12.28      4.21 o 
  -2   7   1       59.37       60.66      5.62 o 
  -1   7   1       48.64       52.63      5.51 o 
   0   7   1      949.12      955.12     27.98 o 
   1   7   1      156.97      147.68      6.58 o 
   2   7   1       69.50       64.74      5.59 o 
   3   7   1       79.63       70.31      5.29 o 
   4   7   1        4.45       16.35      6.00 o 
   5   7   1       45.39       42.58      6.26 o 
  -4   8   1       25.21       29.83      7.12 o 
  -3   8   1       27.76       32.42      8.90 o 
  -2   8   1       29.92       28.21      4.36 o 
  -1   8   1       47.78       40.10      4.62 o 
   0   8   1       63.38       61.35      5.26 o 
   1   8   1        1.62        0.59      3.78 o 
   2   8   1       60.89       45.48      3.24 o 
   3   8   1       15.81       12.52      1.99 o 
   4   8   1       77.01       73.74      8.60 o 
   5   8   1       23.08       23.16      5.35 o 
  -4   9   1        2.54        2.06      2.63 o 
  -3   9   1       10.18        8.43      2.49 o 
  -2   9   1       11.00       13.72      2.49 o 
  -1   9   1      181.21      175.78     11.21 o 
   0   9   1      334.26      334.94     23.61 o 
   1   9   1       72.56       81.47      7.06 o 
   2   9   1       37.64       34.61      3.65 o 
   3   9   1      101.82       80.14     16.57 o 
   4   9   1        2.41        1.91      4.01 o 
  -3  10   1        8.34        4.37      2.86 o 
  -2  10   1        5.10        3.10      3.49 o 
  -1  10   1       15.47       10.11      5.47 o 
   0  10   1       23.33       34.60      5.56 o 
   1  10   1       43.66       40.02      3.87 o 
   2  10   1       31.49       33.49     10.84 o 
   3  10   1        0.77       -1.48      4.06 o 
  -3  11   1       12.78        3.61      3.80 o 
  -2  11   1       23.07       24.28      5.79 o 
  -1  11   1       13.05       16.39      4.89 o 
   0  11   1       19.94       18.86      4.52 o 
   1  11   1       13.48       11.19      3.95 o 
   2  11   1        2.89        0.12      2.34 o 
   3  11   1        9.02        1.12      5.00 o 
  -2  12   1       20.80       27.48      5.78 o 
  -1  12   1        0.75       -4.66      4.66 o 
   0  12   1        8.35       10.56      3.33 o 
   1  12   1       33.64       38.16      5.51 o 
   2  12   1        0.05       -2.70      4.25 o 
   3  12   1       10.89        5.79      5.24 o 
  -1  13   1       15.77       27.63      6.19 o 
   0  13   1       60.34       59.21      8.22 o 
   1  13   1        7.14        1.57      5.28 o 
   2  13   1        7.20       11.04      5.81 o 
   1 -13   2        4.41        1.63      3.27 o 
   1 -12   2       11.37       12.86      5.32 o 
   2 -12   2        5.94        0.59      4.28 o 
   1 -11   2        8.69        0.21      3.89 o 
   2 -11   2       12.42       14.63      5.28 o 
   3 -11   2       29.07       42.80      7.21 o 
   0 -10   2      145.57      118.91     11.78 o 
   1 -10   2       19.00       13.41      4.53 o 
   2 -10   2       65.30       50.63     13.05 o 
   3 -10   2        3.46        6.05      4.73 o 
   4 -10   2        4.19       16.84      6.48 o 
  -2  -9   2       19.87       13.31      4.51 o 
  -1  -9   2       19.35       10.42      4.99 o 
   0  -9   2      193.93      209.32     10.48 o 
   1  -9   2      109.05      102.61     14.03 o 
   2  -9   2       11.96        9.56      4.02 o 
   3  -9   2       35.71       33.01      6.67 o 
   4  -9   2       21.70       19.11      6.00 o 
  -3  -8   2       89.05       72.12      9.11 o 
  -2  -8   2       19.70       12.95      4.47 o 
  -1  -8   2      150.68      124.64      8.87 o 
   0  -8   2      224.71      196.02     17.27 o 
   1  -8   2      179.88      173.71      7.53 o 
   2  -8   2      144.13      166.18      9.18 o 
   3  -8   2       11.20        4.02      2.04 o 
   4  -8   2       18.48       27.31      6.09 o 
  -4  -7   2      168.27      127.89     12.86 o 
  -3  -7   2        8.86        8.53      4.38 o 
  -2  -7   2       68.80       57.06      7.10 o 
  -1  -7   2       37.30       23.80      4.01 o 
   0  -7   2      113.30      107.58     14.92 o 
   1  -7   2      202.53      186.50      8.57 o 
   2  -7   2       12.39        8.90      2.32 o 
   3  -7   2       14.95       25.96      8.01 o 
   4  -7   2       32.65       28.80      7.01 o 
   5  -7   2        2.29        1.86      5.18 o 
  -4  -6   2       67.85       76.78     13.72 o 
  -3  -6   2      205.76      196.17     10.30 o 
  -2  -6   2       72.02       60.14      7.19 o 
  -1  -6   2      100.69       90.66      8.32 o 
   0  -6   2      128.49      115.60      4.55 o 
   1  -6   2       88.17       91.15      5.01 o 
   2  -6   2       50.86       47.14      2.70 o 
   3  -6   2       45.84       48.89      3.35 o 
   4  -6   2       20.55       19.44      6.11 o 
   5  -6   2       34.99       39.13      5.54 o 
  -5  -5   2       11.81       20.38      6.17 o 
  -4  -5   2       33.50       50.12     14.28 o 
  -3  -5   2       37.80       31.67      2.85 o 
  -2  -5   2      136.88      131.39      7.33 o 
  -1  -5   2       55.90       52.69      5.51 o 
   0  -5   2       99.44      105.03      5.57 o 
   1  -5   2       16.80       17.97      1.66 o 
   2  -5   2      225.35      220.04      7.63 o 
   3  -5   2      222.39      227.15     12.87 o 
   4  -5   2       95.69      105.69     13.68 o 
   5  -5   2        3.85        5.06      4.66 o 
  -5  -4   2       15.31       15.73      3.78 o 
  -4  -4   2      103.86      112.31     20.94 o 
  -3  -4   2      148.18      129.35     11.19 o 
  -2  -4   2      635.75      588.66     27.91 o 
   0  -4   2      708.76      710.06     57.27 o 
   1  -4   2        2.87        1.58      1.08 o 
   2  -4   2      477.36      480.66     16.67 o 
   3  -4   2      162.15      161.72      6.78 o 
   4  -4   2       29.29      103.01      8.59 o 
   5  -4   2       19.50       22.36      4.64 o 
  -5  -3   2       27.16       28.34      2.98 o 
  -4  -3   2      373.60      375.25     57.59 o 
  -3  -3   2       20.68       18.19      2.50 o 
  -2  -3   2        1.29       -0.92      1.43 o 
  -1  -3   2     1141.20     1145.23     48.17 o 
   0  -3   2      526.93      512.59     25.51 o 
   1  -3   2      830.25      789.66     44.92 o 
   2  -3   2       20.17       14.51      1.68 o 
   3  -3   2      197.29      189.39     12.47 o 
   4  -3   2      129.32      160.01     24.19 o 
   5  -3   2       35.31       29.47      4.72 o 
  -5  -2   2       34.45       41.05      5.00 o 
  -4  -2   2        1.01       20.45     19.15 o 
  -3  -2   2       94.54       84.82      8.59 o 
  -2  -2   2      378.13      365.22     19.02 o 
  -1  -2   2      736.80      787.32     41.29 o 
   0  -2   2      597.12      631.09     29.82 o 
   1  -2   2      511.78      481.82     16.29 o 
   2  -2   2      127.62      103.73      7.06 o 
   3  -2   2       50.24       47.09      4.53 o 
   4  -2   2       66.72       68.96      4.76 o 
   5  -2   2       20.71       20.76      3.99 o 
   6  -2   2        0.48        1.41      3.36 o 
  -5  -1   2       54.34       57.83     10.86 o 
  -4  -1   2      203.81      204.67     13.75 o 
  -3  -1   2       12.99       12.37      1.54 o 
  -2  -1   2       38.19       28.54      2.15 o 
  -1  -1   2       42.88       39.17      3.03 o 
   0  -1   2      263.58      274.49     13.91 o 
   1  -1   2     1304.49     1287.16     40.14 o 
   2  -1   2       85.91       87.04      3.24 o 
   3  -1   2      154.77      167.85     10.76 o 
   4  -1   2      182.50      215.68      8.96 o 
   5  -1   2       52.22       48.89      6.64 o 
   6  -1   2        3.43        1.91      3.84 o 
  -5   0   2       54.73       61.01      5.63 o 
  -4   0   2       72.15       61.03      4.26 o 
  -3   0   2       67.10       63.04      3.22 o 
  -2   0   2       44.39       38.19      2.72 o 
  -1   0   2      689.35      567.77     27.84 o 
   0   0   2     1811.05     1478.85     59.19 o 
   3   0   2       92.09       99.16      6.97 o 
   4   0   2        7.05       25.23      5.62 o 
   5   0   2       31.88       11.21      4.40 o 
   6   0   2        9.53       25.84      6.10 o 
  -5   1   2       37.72       41.00      7.51 o 
  -4   1   2      114.50      108.84     11.77 o 
  -3   1   2       22.51       15.22      3.84 o 
  -2   1   2       70.30       50.32      5.28 o 
  -1   1   2       46.04       43.74      2.60 o 
   0   1   2      261.63      278.72     14.32 o 
   1   1   2     1578.36     1506.01     60.16 o 
   2   1   2      143.50      146.46     15.13 o 
   3   1   2       83.03       74.39     15.07 o 
   4   1   2       62.01       59.68      4.37 o 
   5   1   2       43.35       32.33      5.26 o 
   6   1   2       23.87       24.64      6.46 o 
  -5   2   2       28.70       52.76      7.68 o 
  -4   2   2        7.43       21.57      5.72 o 
  -3   2   2       51.15       45.56      3.67 o 
  -2   2   2      433.82      411.20     21.43 o 
  -1   2   2      580.57      565.68     27.98 o 
   0   2   2      573.95      681.68     31.62 o 
   1   2   2      407.93      388.59     21.67 o 
   2   2   2      179.86      160.31      5.25 o 
   3   2   2      142.72      130.01      7.72 o 
   4   2   2       64.29      131.17     21.81 o 
   5   2   2       44.11       27.78      5.86 o 
   6   2   2        0.74        0.86      3.19 o 
  -5   3   2       15.81       20.36      5.49 o 
  -4   3   2      205.15      198.77     19.26 o 
  -3   3   2       30.50       32.32      2.36 o 
  -2   3   2        3.80        4.25      1.31 o 
  -1   3   2     1249.26     1264.82    137.77 o 
   0   3   2      568.98      554.39     27.08 o 
   1   3   2      861.26      784.00     34.89 o 
   2   3   2       15.62       14.94      1.64 o 
   3   3   2      242.76      229.33      7.45 o 
   4   3   2       12.46       33.12      5.84 o 
   5   3   2       29.83       19.36      3.85 o 
   6   3   2        3.89        4.51      4.70 o 
  -5   4   2        8.99       19.60      5.30 o 
  -4   4   2       81.30       84.12     13.70 o 
  -3   4   2      216.15      194.71     17.27 o 
  -2   4   2      641.17      648.68     51.06 o 
   0   4   2      657.81      619.62     34.65 o 
   1   4   2       52.09       54.19      4.30 o 
   2   4   2      274.24      270.66     11.15 o 
   3   4   2       36.14       34.76      2.84 o 
   4   4   2       80.23      118.60      6.33 o 
   5   4   2       23.39        8.68      3.24 o 
  -5   5   2        8.60       20.82      6.29 o 
  -4   5   2       53.56       62.33      5.32 o 
  -3   5   2       17.98       16.78      3.11 o 
  -2   5   2       94.39       93.84      6.86 o 
  -1   5   2       35.80       37.17      3.12 o 
   0   5   2       94.93       96.71      7.40 o 
   1   5   2       44.62       42.90      4.01 o 
   2   5   2      251.56      244.83      8.42 o 
   3   5   2      232.62      216.46      9.10 o 
   4   5   2      120.84      113.58     11.45 o 
   5   5   2       19.31        7.89      3.05 o 
  -5   6   2       27.12       29.35      7.68 o 
  -4   6   2       31.90       43.09      4.51 o 
  -3   6   2       54.15       49.60      8.74 o 
  -2   6   2       11.99       12.36      2.92 o 
  -1   6   2       40.99       35.24      5.14 o 
   1   6   2       14.69       12.17      3.10 o 
   2   6   2      109.03       98.66      4.08 o 
   3   6   2       18.10       24.53      2.72 o 
   4   6   2       47.95       68.09      4.59 o 
   5   6   2        3.37       -0.40      2.75 o 
  -4   7   2      138.36      144.68     11.73 o 
  -3   7   2       19.58       19.97      3.84 o 
  -2   7   2       54.86       48.63      4.10 o 
  -1   7   2       49.66       38.96      5.86 o 
   0   7   2       90.11       93.10      9.87 o 
   1   7   2      189.10      159.88     11.18 o 
   2   7   2       28.41       17.16      1.41 o 
   3   7   2       27.00       25.38      1.55 o 
   4   7   2       15.09       18.19      1.84 o 
  -4   8   2        5.67        8.88      2.74 o 
  -3   8   2       92.89       99.97      5.84 o 
  -2   8   2       20.26       17.06      4.09 o 
  -1   8   2      164.26      177.19     17.14 o 
   0   8   2      211.91      197.72      9.99 o 
   1   8   2      174.19      153.34     11.45 o 
   2   8   2      148.07      146.25      6.20 o 
   3   8   2      103.78      114.58      8.98 o 
   4   8   2       27.15       36.05      5.33 o 
   5   8   2        1.59       -1.21      3.25 o 
  -4   9   2       36.31       35.88      4.19 o 
  -3   9   2        4.18        4.72      2.76 o 
  -2   9   2       20.28       16.82      5.86 o 
  -1   9   2       13.88       13.77      4.01 o 
   0   9   2      174.73      179.55      9.88 o 
   1   9   2       82.86       81.56      8.06 o 
   2   9   2       12.65       16.49      4.13 o 
   3   9   2       28.93       31.16      4.90 o 
   4   9   2       19.91       17.28      4.44 o 
  -3  10   2        2.78       -0.50      2.56 o 
  -2  10   2       14.76       15.26      6.37 o 
  -1  10   2        7.18        7.89      3.31 o 
   0  10   2      155.49      156.82     13.24 o 
   1  10   2      108.97      114.84      7.87 o 
   2  10   2      116.13      122.33      9.51 o 
   3  10   2       23.21       25.21      3.97 o 
  -3  11   2       15.12       12.17      3.07 o 
  -2  11   2       25.73       23.51      3.44 o 
  -1  11   2       79.40       90.97     10.25 o 
   0  11   2        9.77        5.90      4.92 o 
   1  11   2       21.03       25.41      5.13 o 
   2  11   2       10.14       13.05      5.26 o 
   3  11   2       29.15       27.17      6.24 o 
  -2  12   2        0.52       -5.22      5.22 o 
  -1  12   2       49.50       57.33      8.98 o 
   0  12   2        8.46       -3.51      4.89 o 
   1  12   2       19.65       28.20      5.69 o 
   2  12   2       13.20       14.96      5.83 o 
   3  12   2       33.83       32.97      7.98 o 
  -1  13   2       11.57       14.49      6.19 o 
   0  13   2        5.56        8.55      5.62 o 
   1  13   2        0.85        1.57      4.09 o 
   2  13   2       13.09        5.43      5.43 o 
   1 -13   3        9.00        5.93      4.90 o 
   1 -12   3       11.24        8.60      4.51 o 
   2 -12   3       14.70       10.85      5.93 o 
   1 -11   3        9.57       16.97      4.92 o 
   2 -11   3       27.33       17.01      6.14 o 
   3 -11   3        8.76       11.30      3.27 o 
   1 -10   3      142.44      111.88     23.89 o 
   2 -10   3       34.38       30.82      9.54 o 
   3 -10   3       22.10       27.36      5.81 o 
  -1  -9   3       64.01       58.08      5.11 o 
   0  -9   3      153.83      242.25     24.08 o 
   1  -9   3       60.86       58.59     10.75 o 
   2  -9   3        1.56       -0.40      3.97 o 
   3  -9   3       16.64       17.08      5.83 o 
   4  -9   3       22.56       28.79      6.12 o 
  -3  -8   3       33.13       33.97      5.90 o 
  -2  -8   3        0.86        5.22      4.54 o 
  -1  -8   3       21.59       19.35      4.78 o 
   0  -8   3       75.65       68.27      7.57 o 
   1  -8   3       27.16       24.51      3.35 o 
   2  -8   3        9.72        9.68      1.79 o 
   3  -8   3       34.37       34.83      3.65 o 
   4  -8   3       28.95       30.63      5.41 o 
  -4  -7   3       48.38       44.98      7.06 o 
  -3  -7   3        2.91        0.93      2.38 o 
  -2  -7   3        8.57        7.68      1.98 o 
  -1  -7   3       89.81       62.73      5.92 o 
   0  -7   3      492.72      753.46     50.35 o 
   1  -7   3       25.88       24.61      3.39 o 
   2  -7   3       66.61       56.69      7.19 o 
   3  -7   3       58.32       46.04      3.38 o 
   4  -7   3       43.33       58.36     15.49 o 
   5  -7   3        0.96        6.53      4.34 o 
  -5  -6   3       10.05       19.43      5.59 o 
  -4  -6   3       16.06        6.70      3.73 o 
  -3  -6   3       10.33        5.27      2.68 o 
  -2  -6   3        7.98        7.23      1.94 o 
  -1  -6   3      258.49      285.01     18.45 o 
   0  -6   3       92.55      109.76     10.82 o 
   1  -6   3      104.83       91.08      7.31 o 
   2  -6   3       35.23       32.00      3.06 o 
   3  -6   3       70.28       64.78      4.57 o 
   4  -6   3        2.64       10.57      4.89 o 
   5  -6   3       18.95       18.28      4.19 o 
  -5  -5   3       15.01       26.52      6.86 o 
  -4  -5   3       24.17       27.26      3.41 o 
  -3  -5   3      140.87      121.42      8.02 o 
  -2  -5   3        5.04        3.99      3.54 o 
  -1  -5   3      298.74      298.55     14.86 o 
   0  -5   3       81.61      160.96     16.95 o 
   1  -5   3      144.42      133.79      5.60 o 
   2  -5   3        3.42        2.32      1.26 o 
   3  -5   3       12.54       11.17      2.37 o 
   4  -5   3       27.47       44.08      4.62 o 
   5  -5   3        5.91        7.61      3.32 o 
  -5  -4   3       37.77       35.60      3.97 o 
  -4  -4   3       12.81       10.59      2.54 o 
  -3  -4   3       43.00       31.96      2.71 o 
  -2  -4   3        6.44        3.30      2.43 o 
  -1  -4   3      702.14     1070.49     63.04 o 
   0  -4   3      304.89      464.18     29.35 o 
   1  -4   3      659.43      645.82     24.49 o 
   2  -4   3       32.55       27.95      1.94 o 
   3  -4   3      158.49      165.48      8.55 o 
   4  -4   3      219.95      221.49     21.83 o 
   5  -4   3       53.67       51.84      9.49 o 
  -5  -3   3       31.13       39.73      3.63 o 
  -4  -3   3       39.68       55.21     10.74 o 
  -3  -3   3       93.72       90.23     11.55 o 
  -2  -3   3      750.43      634.18     31.81 o 
  -1  -3   3        3.82       19.36      3.92 o 
   0  -3   3     2010.95     2202.41     87.79 o 
   1  -3   3       96.36       87.53      4.21 o 
   2  -3   3       92.40       77.40      7.31 o 
   3  -3   3        6.27        3.54      1.35 o 
   4  -3   3       27.95      101.09      6.70 o 
   5  -3   3       64.97       65.85     31.42 o 
  -5  -2   3       76.21       83.59     11.40 o 
  -4  -2   3       38.48       40.02      4.28 o 
  -3  -2   3       35.17       32.65      2.30 o 
  -2  -2   3       74.27       64.90      5.47 o 
  -1  -2   3      509.62      554.95     27.96 o 
   0  -2   3      997.10     1013.00     43.57 o 
   1  -2   3      114.17      101.32      6.64 o 
   2  -2   3      147.46      132.22      5.57 o 
   3  -2   3      139.66      123.61     11.47 o 
   4  -2   3       90.25      106.25      6.48 o 
   5  -2   3       15.08       11.51      4.76 o 
  -5  -1   3       18.51       22.67      2.59 o 
  -4  -1   3       63.49       83.03      7.23 o 
  -3  -1   3       10.87        7.80      1.62 o 
  -2  -1   3       93.63       73.79      4.02 o 
  -1  -1   3      589.58      739.75     38.47 o 
   1  -1   3      293.20      239.68     17.07 o 
   2  -1   3      133.89      143.16      7.98 o 
   3  -1   3       14.94       12.61      2.07 o 
   4  -1   3       61.50      124.24      8.20 o 
   5  -1   3       27.49       19.69      4.59 o 
   6  -1   3       12.41       11.85      5.06 o 
  -5   0   3       26.12       25.41      4.02 o 
  -4   0   3      351.43      334.30     64.17 o 
  -3   0   3      102.73      111.90     17.31 o 
  -2   0   3        8.72        6.50      1.87 o 
  -1   0   3      338.83      295.45     17.13 o 
   0   0   3     1900.50     1596.67    593.29 o 
   1   0   3     2079.32     1877.13     56.65 o 
   2   0   3      369.46      316.91     11.70 o 
   3   0   3      354.72      378.54     32.56 o 
   4   0   3       13.39       29.94      3.00 o 
   5   0   3       18.46       12.04      3.87 o 
   6   0   3       26.90       24.54      5.74 o 
  -5   1   3       50.10       70.97      8.51 o 
  -4   1   3       71.71       70.95      5.32 o 
  -3   1   3       24.51       18.96      2.07 o 
  -2   1   3      104.39       92.78      5.14 o 
  -1   1   3      859.89      869.57     32.22 o 
   1   1   3      111.84       95.92      6.48 o 
   2   1   3      434.63      403.48     32.45 o 
   3   1   3      116.19      120.19      5.29 o 
   4   1   3       33.06       36.06      3.23 o 
   5   1   3       15.47       17.16      4.19 o 
   6   1   3        7.76        9.88     15.66 o 
  -5   2   3       45.99       62.84      9.06 o 
  -4   2   3      158.21      156.83     29.89 o 
  -3   2   3       52.05       54.28     11.14 o 
  -2   2   3        6.18        5.50      1.16 o 
  -1   2   3      552.44      789.33     36.46 o 
   0   2   3     1043.28     1027.84     46.69 o 
   1   2   3      131.33      110.71      7.00 o 
   2   2   3      102.53       99.65      6.06 o 
   3   2   3       10.14        7.57      1.26 o 
   4   2   3      101.56      120.60      7.81 o 
   5   2   3       29.96       21.96      4.21 o 
   6   2   3        9.25        3.49      3.70 o 
  -5   3   3       32.13       36.90      6.43 o 
  -4   3   3       46.72       44.89      3.28 o 
  -3   3   3       67.19       68.78     14.98 o 
  -2   3   3      595.09      504.72     15.75 o 
  -1   3   3       29.46       24.57      2.28 o 
   0   3   3     2054.85     2023.36     80.34 o 
   1   3   3       34.75       22.71      2.97 o 
   2   3   3      126.19      103.80      4.23 o 
   3   3   3        7.80        4.53      1.16 o 
   4   3   3       32.14       59.32      4.84 o 
   5   3   3       11.48        2.11      1.60 o 
   6   3   3        2.07        0.78      3.51 o 
  -5   4   3       19.20       13.86      6.03 o 
  -4   4   3       15.39       14.57      4.03 o 
  -3   4   3       28.90       22.18      7.35 o 
  -2   4   3        3.92        1.59      1.97 o 
  -1   4   3      959.48     1258.13     44.63 o 
   0   4   3      363.60      503.90     26.35 o 
   1   4   3      590.76      566.12     29.01 o 
   2   4   3        4.95        2.13      2.35 o 
   3   4   3      194.19      177.56      8.17 o 
   4   4   3      131.69      121.44      8.62 o 
   5   4   3      103.50      115.22      6.70 o 
  -5   5   3        8.93       22.17      5.64 o 
  -4   5   3        3.07        2.77      2.98 o 
  -3   5   3      130.36      136.50     17.89 o 
  -2   5   3       77.82       62.00      8.78 o 
  -1   5   3      244.49      325.78     58.09 o 
   0   5   3      240.48      236.10     12.57 o 
   2   5   3      120.44      137.54     10.85 o 
   3   5   3      114.59       87.04      3.12 o 
   4   5   3       28.87      129.58      8.55 o 
   5   5   3       38.33       18.86      2.71 o 
  -5   6   3       10.68       12.93      7.06 o 
  -4   6   3       83.78       78.58     13.94 o 
  -3   6   3        6.97        8.07      2.29 o 
  -2   6   3       38.45       31.25      3.07 o 
  -1   6   3      249.80      284.24     25.68 o 
   0   6   3      126.58      147.32     12.30 o 
   1   6   3       99.92       81.11      6.74 o 
   2   6   3       60.39       40.82      4.59 o 
   3   6   3      103.90       99.25      4.80 o 
   4   6   3       57.99       54.51      4.59 o 
   5   6   3        8.19        6.17      2.48 o 
  -4   7   3       15.50        9.18      2.54 o 
  -3   7   3        7.73        3.04      1.97 o 
  -2   7   3       20.04       14.70      3.29 o 
  -1   7   3       75.46       74.07      5.22 o 
   0   7   3      424.25      670.18     46.62 o 
   1   7   3       26.12       23.49      4.13 o 
   2   7   3       39.75       28.92      5.56 o 
   3   7   3       39.48       36.37      4.62 o 
   4   7   3       26.13       19.59      6.90 o 
   5   7   3       13.85       10.89      3.82 o 
  -4   8   3       18.91       21.81      3.65 o 
  -3   8   3       22.00       19.95      3.17 o 
  -2   8   3        0.02        0.12      1.87 o 
  -1   8   3       24.66       25.65      3.38 o 
   0   8   3       38.59       54.72      7.31 o 
   1   8   3       19.67       12.21      4.49 o 
   2   8   3       13.45       11.20      1.92 o 
   3   8   3       34.14       32.00      2.87 o 
   4   8   3       53.36       68.00      7.36 o 
   5   8   3        3.27       -0.52      3.42 o 
  -4   9   3        6.94        9.72      3.25 o 
  -3   9   3       15.39       20.95      3.31 o 
  -2   9   3       16.95       12.64      2.88 o 
  -1   9   3       57.58       61.95      9.50 o 
   0   9   3      322.36      392.70     26.24 o 
   1   9   3      146.22      149.39     13.05 o 
   2   9   3       46.72       34.05      5.81 o 
   3   9   3       35.92       31.55      6.21 o 
   4   9   3       11.14       19.28      5.11 o 
  -3  10   3        5.71        9.87      3.20 o 
  -2  10   3       11.02       13.41      2.86 o 
  -1  10   3       19.22       16.83      2.79 o 
   0  10   3       61.22       65.89     10.98 o 
   1  10   3      150.13      148.47     12.14 o 
   2  10   3       36.49       41.29      5.98 o 
   3  10   3        5.89       11.38      5.02 o 
   4  10   3        3.45        6.03      4.75 o 
  -3  11   3        8.31        8.42      3.52 o 
  -2  11   3       18.63       17.38      7.47 o 
  -1  11   3      103.58      118.22      7.31 o 
   0  11   3       61.66       86.52     20.31 o 
   1  11   3       10.66       12.24      4.94 o 
   2  11   3       27.91       23.65      6.12 o 
   3  11   3        7.77        6.74      4.44 o 
  -2  12   3        4.13        2.99      3.07 o 
  -1  12   3       51.27       46.36      8.60 o 
   0  12   3       11.81       18.30      5.66 o 
   1  12   3       12.25       10.18      5.30 o 
   2  12   3       12.18       17.83      5.69 o 
   3  12   3        4.65        1.92      5.59 o 
  -1  13   3        4.90        7.33      5.78 o 
   0  13   3       69.82      109.95      9.46 o 
   1  13   3       13.91       14.21      6.03 o 
   2  13   3        0.55        2.34      5.84 o 
   2 -12   4        5.13        7.38      5.98 o 
   1 -11   4        1.06        1.02      4.28 o 
   2 -11   4        6.08        1.40      4.80 o 
   3 -11   4       15.71       22.22      5.86 o 
   1 -10   4       12.04        3.49      5.90 o 
   2 -10   4       18.91       19.40      5.60 o 
   3 -10   4       12.23       15.10      5.51 o 
  -1  -9   4       12.35       17.46      5.35 o 
   0  -9   4      158.12      159.89     15.52 o 
   1  -9   4      121.27       98.84     12.26 o 
   2  -9   4       60.99       57.74      4.47 o 
   3  -9   4       25.79       22.68      7.12 o 
   4  -9   4       17.38       17.51      6.03 o 
  -4  -8   4       33.90       46.89      6.83 o 
  -3  -8   4       14.41       10.27      3.51 o 
  -2  -8   4        2.58        1.51      4.10 o 
  -1  -8   4      306.39      255.93     15.65 o 
   0  -8   4       48.67       58.23     10.62 o 
   1  -8   4      121.11      122.40     13.52 o 
   2  -8   4      108.74      124.88      7.85 o 
   3  -8   4      113.84      102.06      9.29 o 
   4  -8   4       19.46       60.05      8.48 o 
  -4  -7   4       35.70       33.78      5.79 o 
  -3  -7   4       62.02       54.49      8.08 o 
  -2  -7   4      146.44      126.31      8.30 o 
  -1  -7   4       42.75       53.67      7.34 o 
   0  -7   4       26.98       47.65      5.74 o 
   1  -7   4       29.83       26.71      3.09 o 
   2  -7   4       46.21       52.20      3.50 o 
   3  -7   4       84.17       94.68      8.11 o 
   4  -7   4       14.29       23.55      3.56 o 
   5  -7   4       12.72       14.19      4.23 o 
  -5  -6   4       24.46       30.46      8.23 o 
  -4  -6   4       15.87        6.68      4.87 o 
  -3  -6   4       50.94       39.41      5.78 o 
  -2  -6   4      115.07      107.34      8.96 o 
  -1  -6   4      346.50      355.57     18.93 o 
   0  -6   4      360.38      375.12     25.14 o 
   1  -6   4       20.65       19.11      5.19 o 
   2  -6   4        2.86        2.88      1.59 o 
   3  -6   4        9.91        4.37      1.55 o 
   4  -6   4       43.11       36.89      3.63 o 
   5  -6   4        6.08        8.42      4.32 o 
  -5  -5   4       28.29       41.10      6.01 o 
  -4  -5   4       19.48       13.47      3.27 o 
  -3  -5   4        8.72       10.74      3.51 o 
  -2  -5   4        3.71        5.62      3.37 o 
  -1  -5   4       61.14       60.55      5.86 o 
   0  -5   4      757.59     1046.83     51.35 o 
   1  -5   4        2.74        5.49      2.17 o 
   2  -5   4       37.21       30.94      3.42 o 
   3  -5   4      112.69      109.88      8.11 o 
   4  -5   4      233.02      231.79     22.35 o 
   5  -5   4        0.90        5.12      3.31 o 
  -5  -4   4       23.91       26.48      5.15 o 
  -4  -4   4       24.07       25.21      3.55 o 
  -3  -4   4       35.52       31.37      4.43 o 
  -2  -4   4       83.22       67.58      5.40 o 
   1  -4   4      273.94      237.02     22.46 o 
   2  -4   4        7.75        9.36      1.34 o 
   3  -4   4       48.09       46.57      3.46 o 
   4  -4   4      220.85      239.11     40.81 o 
   5  -4   4        2.99        6.30     11.12 o 
  -5  -3   4       40.87       44.96      5.93 o 
  -4  -3   4       25.47       21.90      3.22 o 
  -3  -3   4       81.85       67.74      5.84 o 
  -2  -3   4      341.77      277.40     17.25 o 
  -1  -3   4       90.81       93.22      6.84 o 
   0  -3   4      314.88      439.90     22.17 o 
   1  -3   4       89.24       76.09      4.70 o 
   2  -3   4       48.25       42.64      2.37 o 
   3  -3   4      212.26      208.34     20.57 o 
   4  -3   4       57.29       44.08      4.87 o 
   5  -3   4       69.96       85.84      8.46 o 
  -5  -2   4       68.40      102.39      9.87 o 
  -4  -2   4       42.09       36.42      3.01 o 
  -3  -2   4       23.35       18.65      3.29 o 
  -2  -2   4       37.37       37.47      3.30 o 
  -1  -2   4      515.03      591.18     31.00 o 
   0  -2   4      356.64      385.05     19.45 o 
   1  -2   4      330.86      315.26     29.36 o 
   2  -2   4      150.83      127.13      4.36 o 
   3  -2   4       71.36       54.14      4.52 o 
   4  -2   4       81.93       93.35      5.71 o 
   5  -2   4       13.98       20.08      4.30 o 
  -5  -1   4       35.63       33.95      4.07 o 
  -4  -1   4       39.00       43.43      7.05 o 
  -3  -1   4      118.85       97.56      8.68 o 
  -2  -1   4      175.06      115.73      7.67 o 
  -1  -1   4       85.08      115.11      8.03 o 
   1  -1   4      271.14      217.44     11.55 o 
   2  -1   4      116.10      108.04      3.75 o 
   3  -1   4       51.44       47.22      4.57 o 
   4  -1   4       61.69       51.45      3.43 o 
   5  -1   4        9.11        4.76      4.40 o 
   6  -1   4       22.26       22.46      4.74 o 
  -5   0   4       25.90       33.84     10.61 o 
  -4   0   4       29.52       33.53      3.49 o 
  -3   0   4       78.79       72.38      7.36 o 
  -2   0   4      308.35      236.91     15.46 o 
  -1   0   4      158.53      141.71      9.95 o 
   0   0   4     1231.89     1263.18     60.01 o 
   1   0   4        3.46        0.00      1.53 o 
   2   0   4      156.61      135.61      6.37 o 
   3   0   4      308.38      329.36     15.08 o 
   4   0   4       48.03       53.76      3.84 o 
   5   0   4       17.70       25.26      4.62 o 
   6   0   4        1.48        3.90      4.11 o 
  -5   1   4       80.54       86.86     19.15 o 
  -4   1   4       34.79       34.85      2.94 o 
  -3   1   4       42.66       46.08      2.59 o 
  -2   1   4      200.21      161.36     11.28 o 
  -1   1   4      114.34      139.31      6.97 o 
   0   1   4     2734.22     2293.22     96.50 o 
   2   1   4      168.59      163.32      7.14 o 
   3   1   4      257.46      300.08     11.82 o 
   4   1   4       54.06       57.48      2.74 o 
   5   1   4       32.75       21.75      4.28 o 
   6   1   4       15.00       21.79      4.34 o 
  -5   2   4       33.54       48.05      9.05 o 
  -4   2   4        6.30        3.01      1.87 o 
  -3   2   4        7.36        8.20      2.11 o 
  -2   2   4       64.10       56.06      4.66 o 
  -1   2   4      415.33      422.16    101.79 o 
   0   2   4      280.13      332.48     18.64 o 
   1   2   4      736.83      619.72     29.39 o 
   2   2   4       20.01       12.57      2.17 o 
   3   2   4      196.74      191.18      7.53 o 
   4   2   4       52.76       48.67      4.59 o 
   5   2   4       18.08       13.24      3.42 o 
   6   2   4       12.71       22.39      6.83 o 
  -5   3   4       22.32       24.02      7.19 o 
  -4   3   4       29.34       23.34      4.32 o 
  -3   3   4       51.37       43.54      4.42 o 
  -2   3   4      359.47      314.52     17.23 o 
  -1   3   4       59.12       93.58     21.39 o 
   0   3   4      303.19      411.87     22.97 o 
   1   3   4       66.97       55.49      4.37 o 
   2   3   4       71.72       64.49      5.06 o 
   3   3   4      166.38      157.67      5.39 o 
   4   3   4      126.13      112.75      4.61 o 
   5   3   4       24.37       22.54      2.39 o 
  -5   4   4       19.40       36.44      8.44 o 
  -4   4   4       32.06       26.84      2.90 o 
  -3   4   4       53.54       44.92      3.34 o 
  -2   4   4      124.77       91.45      5.89 o 
  -1   4   4     1177.41     1305.81     59.00 o 
   1   4   4      160.40      142.09      8.91 o 
   2   4   4      147.29      115.23      7.70 o 
   3   4   4       71.57       67.57      6.58 o 
   4   4   4       37.91       37.81      2.89 o 
   5   4   4       27.07       20.70      2.61 o 
  -5   5   4       34.83       32.00      8.48 o 
  -4   5   4        1.12        1.14      2.27 o 
  -3   5   4       28.92       25.49      2.62 o 
  -2   5   4        4.86        6.59      2.90 o 
  -1   5   4       76.89       78.08      7.94 o 
   0   5   4      738.71     1002.14     54.44 o 
   1   5   4       20.42       15.62      3.33 o 
   2   5   4       37.50       34.27      3.67 o 
   3   5   4       81.62       84.87      6.03 o 
   4   5   4      346.50      346.08     22.71 o 
   5   5   4       14.04       13.41      1.91 o 
  -4   6   4       10.62       11.71      5.95 o 
  -3   6   4       17.05        9.82      4.89 o 
  -2   6   4       59.57       59.73      5.93 o 
  -1   6   4      260.95      363.42     18.21 o 
   0   6   4      456.00      576.88     35.89 o 
   1   6   4       85.02       74.24      7.74 o 
   2   6   4        3.13        4.64      2.96 o 
   3   6   4       84.08       70.52      4.41 o 
   4   6   4      175.05      183.68     23.78 o 
   5   6   4        6.27        6.90      2.65 o 
  -4   7   4       45.06       53.22      7.33 o 
  -3   7   4       83.11       83.36     20.00 o 
  -2   7   4      155.42      128.32     12.63 o 
  -1   7   4       87.98       90.46     10.73 o 
   0   7   4       52.21       62.23      7.33 o 
   1   7   4       33.93       30.23      4.33 o 
   2   7   4       37.36       35.86      4.61 o 
   3   7   4       50.74       39.70      7.03 o 
   4   7   4       40.98       37.36      3.66 o 
   5   7   4       22.16       19.46      4.40 o 
  -4   8   4        8.07        2.80      5.24 o 
  -3   8   4        3.49        5.24      2.34 o 
  -2   8   4       10.37       11.15      3.35 o 
  -1   8   4      249.15      292.24     44.06 o 
   0   8   4       52.62       57.25      6.48 o 
   1   8   4       67.26       65.57      5.38 o 
   2   8   4       84.12       79.20      8.49 o 
   3   8   4      137.06      120.18      8.77 o 
   4   8   4       32.16       31.68      5.33 o 
   5   8   4       22.51       16.11      4.40 o 
  -4   9   4        8.54        5.96      3.67 o 
  -3   9   4        0.07        0.15      3.22 o 
  -2   9   4        8.08        4.98      2.67 o 
  -1   9   4        1.69        5.33      3.56 o 
   0   9   4      138.92      155.92     14.17 o 
   1   9   4      116.31       97.52      8.39 o 
   2   9   4       47.18       36.35      3.60 o 
   3   9   4        1.11       -0.29      2.75 o 
   4   9   4       48.19       64.04      6.90 o 
  -3  10   4        7.44        2.72      3.37 o 
  -2  10   4       20.82       24.94      3.37 o 
  -1  10   4       29.19       33.70      3.33 o 
   0  10   4       80.64       93.72      8.25 o 
   1  10   4        9.69       10.76      4.78 o 
   2  10   4       29.86       16.64      5.22 o 
   3  10   4       28.95       22.01      5.76 o 
   4  10   4        4.39       14.02      5.32 o 
  -3  11   4        9.03       14.01      4.14 o 
  -2  11   4       30.16       28.64      4.02 o 
  -1  11   4       16.29       18.32      3.25 o 
   0  11   4        5.54        3.39      3.91 o 
   1  11   4        3.78        8.68      5.33 o 
   2  11   4       25.88       19.30      5.38 o 
   3  11   4       12.98       10.06      5.71 o 
  -2  12   4        5.47        4.21      4.75 o 
  -1  12   4       47.64       54.94      9.73 o 
   0  12   4       30.85       31.16      6.22 o 
   1  12   4       18.58       21.70      6.28 o 
   2  12   4       13.06       23.47      5.93 o 
   3  12   4       25.10       20.00      6.09 o 
  -1  13   4        3.37       11.70      5.37 o 
   0  13   4        1.65       -1.53      5.57 o 
   1  13   4        9.27        8.72      5.62 o 
   2  13   4        9.49        6.84      5.88 o 
   2 -12   5       17.99       39.55      7.65 o 
   2 -11   5       35.15       47.81      6.88 o 
   3 -11   5       26.48       13.65      5.35 o 
   0 -10   5       48.20       49.61      3.39 o 
   1 -10   5        6.53       -0.43      2.80 o 
   2 -10   5       21.18       15.13      3.30 o 
   3 -10   5       54.69       53.72      8.60 o 
  -4  -9   5        9.55        6.52      5.08 o 
   0  -9   5       13.23       12.30      3.18 o 
   1  -9   5       15.33       13.24      2.35 o 
   2  -9   5       28.35       21.76      2.92 o 
   3  -9   5        8.30       13.40      5.40 o 
   4  -9   5       10.20       12.88      5.16 o 
  -4  -8   5       41.08       34.51      7.16 o 
  -3  -8   5       16.55       11.11      3.71 o 
  -2  -8   5       87.52       58.25      8.24 o 
  -1  -8   5        0.57        3.03      4.66 o 
   1  -8   5       19.04       17.09      5.34 o 
   2  -8   5       55.15       58.63      6.97 o 
   3  -8   5       47.45       45.92      4.05 o 
   4  -8   5       24.44       36.99      7.22 o 
  -4  -7   5       41.03       49.71      7.25 o 
  -3  -7   5       98.38       83.63      7.96 o 
  -2  -7   5       87.82       68.51      7.02 o 
  -1  -7   5       35.28       37.73      5.09 o 
   0  -7   5      217.03      192.37     13.65 o 
   1  -7   5       56.53       50.26      4.70 o 
   2  -7   5      121.98      118.65     12.47 o 
   3  -7   5       38.68       27.59      2.56 o 
   4  -7   5       18.77       18.80      5.86 o 
  -5  -6   5        7.96        9.81      4.74 o 
  -4  -6   5       15.98       27.34      5.49 o 
  -3  -6   5        3.96        0.47      5.57 o 
  -2  -6   5        6.12        3.67      3.67 o 
  -1  -6   5       31.65       44.02      6.62 o 
   0  -6   5      138.23      120.04      8.81 o 
   1  -6   5        5.26        2.96      3.18 o 
   2  -6   5       41.73       42.81      2.96 o 
   3  -6   5       31.66       32.17      4.70 o 
   4  -6   5        6.91        6.29      2.05 o 
   5  -6   5        8.80       -1.00      5.02 o 
  -5  -5   5       19.57       22.48      9.62 o 
  -4  -5   5       28.17       23.97      3.59 o 
  -3  -5   5        9.62       -0.46      3.44 o 
  -2  -5   5       26.01       18.06      4.30 o 
  -1  -5   5      522.83      655.01     33.87 o 
   0  -5   5       15.82        6.69      2.24 o 
   1  -5   5      116.17      106.04     11.40 o 
   2  -5   5       21.92       21.16      2.98 o 
   3  -5   5       29.57       23.79      2.18 o 
   4  -5   5       94.03       85.57      6.11 o 
   5  -5   5       26.05       17.06      4.67 o 
  -5  -4   5       27.66       35.52      5.71 o 
  -4  -4   5       63.52       59.31      4.58 o 
  -3  -4   5       16.17       12.47      4.54 o 
  -2  -4   5        0.99        1.34      2.67 o 
  -1  -4   5      277.86      245.13     14.53 o 
   1  -4   5       30.98       27.86      2.78 o 
   2  -4   5       61.59       49.75      2.77 o 
   3  -4   5      183.51      186.61     12.20 o 
   4  -4   5       75.92       61.86      3.11 o 
   5  -4   5       28.62       22.87      6.07 o 
  -5  -3   5       44.58       55.78     12.21 o 
  -4  -3   5       38.26       38.88      6.48 o 
  -2  -3   5      311.58      272.72     14.05 o 
  -1  -3   5     1401.99     1267.22     60.55 o 
   0  -3   5      637.04      655.21     33.93 o 
   1  -3   5      166.42      137.52     10.47 o 
   2  -3   5      220.12      176.09     15.73 o 
   3  -3   5        5.45        7.83      4.39 o 
   4  -3   5       20.26       16.21      3.01 o 
   5  -3   5        5.54       28.02     10.29 o 
  -5  -2   5       48.33       38.21      8.95 o 
  -4  -2   5       78.28       90.57      6.16 o 
  -3  -2   5       10.81       10.93      4.31 o 
  -1  -2   5      129.55      125.03      7.36 o 
   0  -2   5      282.74      427.43     24.00 o 
   1  -2   5        5.04        6.11      2.19 o 
   2  -2   5      125.36      107.76      5.09 o 
   3  -2   5      180.88      158.71     10.70 o 
   4  -2   5       74.50       80.94      5.04 o 
   5  -2   5       22.59       29.87      4.39 o 
  -5  -1   5        4.07        2.32      2.85 o 
  -4  -1   5       34.25       26.54      6.59 o 
  -3  -1   5       86.58       72.01      5.29 o 
  -2  -1   5       61.64       52.76      4.66 o 
  -1  -1   5      517.99      360.69     83.68 o 
   0  -1   5      141.11      102.37      6.86 o 
   1  -1   5      497.71      387.95     21.08 o 
   2  -1   5      278.84      265.29     18.51 o 
   3  -1   5      155.09      139.74     10.88 o 
   4  -1   5       37.13       27.28      2.69 o 
   5  -1   5       15.87       20.27      7.17 o 
  -5   0   5        5.09        3.46      2.17 o 
  -4   0   5       17.82       12.00      1.74 o 
  -3   0   5       72.82       60.31      3.80 o 
  -1   0   5      206.99      172.57     12.52 o 
   0   0   5        9.18        8.27      1.53 o 
   1   0   5       95.16       62.71      3.39 o 
   2   0   5        7.73        6.85      0.93 o 
   3   0   5      714.99      702.56     16.25 o 
   4   0   5       48.42       47.66      2.39 o 
   5   0   5       69.91       83.87      7.46 o 
   6   0   5        5.32        7.36      4.97 o 
  -5   1   5       41.62       37.59      4.57 o 
  -4   1   5       17.58       16.72      2.23 o 
  -3   1   5      162.79      146.01      9.99 o 
  -2   1   5       31.18       29.74      2.37 o 
  -1   1   5      502.66      416.70     23.59 o 
   0   1   5       65.36      109.50     11.30 o 
   1   1   5      337.68      260.68      9.45 o 
   2   1   5      418.97      363.44     12.09 o 
   3   1   5      158.95      181.56     27.09 o 
   4   1   5       44.20       42.19      2.15 o 
   5   1   5        3.11       17.27     22.25 o 
   6   1   5        1.56        1.04      3.16 o 
  -5   2   5       48.89       38.52      7.98 o 
  -4   2   5       36.75       40.41      7.85 o 
  -3   2   5       39.43       33.25      3.12 o 
  -2   2   5      165.12      135.76      6.52 o 
  -1   2   5      126.90      127.96      9.35 o 
   0   2   5      336.60      441.09     23.09 o 
   1   2   5        0.66        4.23      2.01 o 
   2   2   5      155.06      143.63      9.35 o 
   3   2   5      121.79      111.39      5.56 o 
   4   2   5       28.12       26.87      1.81 o 
   5   2   5       12.98        7.89      4.23 o 
  -5   3   5       33.37       35.22      6.93 o 
  -4   3   5       20.50       19.19      2.33 o 
  -3   3   5       87.35       79.55      6.90 o 
  -2   3   5      218.07      196.65      8.98 o 
  -1   3   5     1385.83     1252.24     57.78 o 
   0   3   5      594.39      559.85     26.76 o 
   1   3   5      352.01      290.05     16.67 o 
   2   3   5      188.91      173.98     10.59 o 
   3   3   5        3.34        5.14      3.80 o 
   4   3   5       53.05       63.48      3.41 o 
   5   3   5        3.96        0.63      1.68 o 
  -5   4   5       30.14       41.86      8.01 o 
  -4   4   5       42.94       45.29      4.21 o 
  -3   4   5        8.97        5.22      3.24 o 
  -2   4   5        2.85        1.50      1.53 o 
  -1   4   5      253.80      209.44     15.11 o 
   0   4   5      126.92      166.74     13.21 o 
   1   4   5       66.30       68.55      5.74 o 
   2   4   5       34.60       36.35      4.09 o 
   3   4   5      216.33      216.04     13.48 o 
   4   4   5       28.50       21.23      2.09 o 
   5   4   5       44.53       33.21      2.92 o 
  -5   5   5        6.04        5.92      6.12 o 
  -4   5   5        7.39        7.06      5.28 o 
  -3   5   5       13.89       14.01      2.50 o 
  -2   5   5       17.80       20.24      3.20 o 
  -1   5   5      478.13      654.66     26.43 o 
   0   5   5       51.73       46.29      4.40 o 
   1   5   5      183.75      159.19     11.23 o 
   2   5   5       64.15       68.73      6.46 o 
   3   5   5       33.17       26.05      4.35 o 
   4   5   5       59.42       55.77      4.34 o 
   5   5   5       12.28       13.43      2.77 o 
  -4   6   5       26.58       23.58      3.56 o 
  -3   6   5        4.45        0.82      1.83 o 
  -2   6   5        5.25        1.60      2.83 o 
  -1   6   5       17.84       25.43      3.18 o 
   0   6   5      153.08      203.42     15.24 o 
   1   6   5       17.57       17.13      3.48 o 
   2   6   5       15.85       13.14      2.54 o 
   3   6   5       40.10       36.88      4.45 o 
   4   6   5      100.29       87.30      6.22 o 
   5   6   5        1.15        5.49      3.48 o 
  -4   7   5       37.64       31.47      5.13 o 
  -3   7   5       79.08       76.82     15.15 o 
  -2   7   5       56.21       35.92      6.14 o 
  -1   7   5       26.84       36.89     11.14 o 
   0   7   5      135.27      241.11     19.88 o 
   1   7   5       30.85       24.19      4.49 o 
   2   7   5       69.92       54.53      5.71 o 
   3   7   5       17.50       16.54      3.92 o 
   4   7   5        5.10        3.22      3.22 o 
   5   7   5        9.38       12.41      3.67 o 
  -4   8   5       18.43       24.73      7.06 o 
  -3   8   5        9.90        9.83      3.89 o 
  -2   8   5       71.77       63.08      5.68 o 
  -1   8   5        6.45        2.32      2.35 o 
   0   8   5      353.89      445.78     32.14 o 
   1   8   5        3.28        4.44      3.63 o 
   2   8   5       24.25       15.13      4.14 o 
   3   8   5       75.76       67.11      4.89 o 
   4   8   5       29.74       21.30      4.78 o 
   5   8   5       12.36       12.79      4.38 o 
  -3   9   5       22.83       26.22      4.21 o 
  -2   9   5        7.91        7.38      3.68 o 
  -1   9   5       85.33       75.11      7.44 o 
   0   9   5        8.74       21.39      4.54 o 
   1   9   5       77.51       70.70      7.33 o 
   2   9   5      142.20      126.12      8.82 o 
   3   9   5       61.09       42.72      5.60 o 
   4   9   5       16.89       20.98      5.16 o 
  -3  10   5        6.69        8.30      3.81 o 
  -2  10   5       30.29       29.62      3.95 o 
  -1  10   5        0.89       -1.02      3.48 o 
   0  10   5       35.96       63.52      7.14 o 
   1  10   5       31.34       20.82      5.76 o 
   2  10   5       34.51       45.11      7.12 o 
   3  10   5       98.91      101.28     11.27 o 
   4  10   5        7.17       12.98      5.13 o 
  -2  11   5        2.45        5.13      3.16 o 
  -1  11   5       67.50       90.40      7.02 o 
   0  11   5       38.36       51.81      7.82 o 
   1  11   5       27.77       23.37      5.71 o 
   2  11   5       28.26       28.20      6.81 o 
   3  11   5       38.94       45.62      8.06 o 
  -1  12   5       17.11       16.58      3.16 o 
   0  12   5        6.54       12.28      5.18 o 
   1  12   5        1.72        1.94      6.03 o 
   2  12   5       14.61        8.51      5.14 o 
   0  13   5        8.47       10.08      4.76 o 
   1  13   5        5.90       -0.38      5.59 o 
   2 -11   6       11.09       24.16      6.26 o 
  -2 -10   6       81.38       73.31      5.57 o 
   0 -10   6       19.14       32.45      4.44 o 
   1 -10   6        4.20        4.70      3.75 o 
   2 -10   6       18.40       16.52      3.80 o 
   3 -10   6       33.33       41.27      8.68 o 
  -3  -9   6        6.36       -2.37      3.32 o 
   1  -9   6       33.57       22.29      5.09 o 
   2  -9   6       53.79       41.40      3.82 o 
   3  -9   6       63.93       61.48      9.33 o 
   4  -9   6        7.55       11.51      5.06 o 
  -4  -8   6       32.21       33.74      6.24 o 
  -3  -8   6       17.97       19.28      4.32 o 
  -1  -8   6       43.60       22.70      5.86 o 
   0  -8   6       82.07       54.86      7.31 o 
   1  -8   6       12.39        3.73      4.21 o 
   2  -8   6       34.85       35.86      3.12 o 
   3  -8   6       82.00       74.47      9.78 o 
   4  -8   6       10.72        9.56      6.11 o 
  -4  -7   6       32.18       34.79      6.33 o 
  -3  -7   6        5.66       -0.43      3.71 o 
  -2  -7   6       97.96       66.03      7.98 o 
  -1  -7   6       72.01       47.96      7.43 o 
   0  -7   6       30.38       24.16      6.00 o 
   1  -7   6       66.11       45.17      5.59 o 
   2  -7   6        2.09       -0.35      2.07 o 
   3  -7   6       86.77       81.49      9.87 o 
   4  -7   6       20.35       16.98      4.56 o 
  -4  -6   6       26.25       18.19      6.14 o 
  -3  -6   6        4.55        0.93      4.42 o 
  -2  -6   6       62.99       38.73      5.76 o 
  -1  -6   6      120.00      100.22      8.56 o 
   0  -6   6      123.05      118.74     10.61 o 
   1  -6   6       71.56       45.60      4.61 o 
   2  -6   6      102.43       63.80     14.68 o 
   3  -6   6        9.41       12.79      2.68 o 
   4  -6   6        9.74        9.97      4.01 o 
   5  -6   6        5.87       10.94      4.79 o 
  -4  -5   6       13.01       15.27      4.89 o 
  -3  -5   6        4.06       -0.68      3.92 o 
  -2  -5   6       32.57       32.48      4.09 o 
  -1  -5   6       58.86       41.00      4.95 o 
   0  -5   6       77.08       75.08      5.93 o 
   1  -5   6       27.89       13.83      3.57 o 
   2  -5   6       35.05       31.51      3.01 o 
   3  -5   6       15.13        9.92      2.00 o 
   4  -5   6       64.81       56.86     10.10 o 
   5  -5   6        6.02        9.86      4.06 o 
  -5  -4   6        5.90       21.31      9.71 o 
  -4  -4   6        0.44       -2.20      2.77 o 
  -3  -4   6       15.87       12.73      4.09 o 
  -1  -4   6      151.53      121.18      8.98 o 
   0  -4   6      421.08      529.79     26.22 o 
   1  -4   6      199.16      179.63     10.78 o 
   2  -4   6      331.34      291.54     26.04 o 
   3  -4   6       12.11        8.84      1.45 o 
   4  -4   6      122.79      132.08     12.52 o 
   5  -4   6        1.96        5.12      3.79 o 
  -5  -3   6       24.50       27.50      5.48 o 
  -4  -3   6       22.14       25.43      5.73 o 
  -3  -3   6       31.82       24.94      3.41 o 
  -2  -3   6        4.25       -1.10      3.29 o 
  -1  -3   6       55.91       57.95      5.93 o 
   0  -3   6        4.68       13.87      3.70 o 
   1  -3   6      121.74       87.89      7.14 o 
   2  -3   6        6.61        0.93      3.90 o 
   3  -3   6      101.58       92.86      8.10 o 
   4  -3   6       57.74       58.61      3.99 o 
   5  -3   6       31.68       39.43      4.98 o 
  -5  -2   6       20.13       61.94     11.21 o 
  -4  -2   6       95.49       86.08      8.81 o 
  -3  -2   6       93.11       80.38      8.81 o 
  -2  -2   6       13.33        9.46      2.33 o 
  -1  -2   6      332.22      297.34     17.09 o 
   0  -2   6      394.62      476.03     31.16 o 
   1  -2   6      169.60      135.75      5.73 o 
   2  -2   6       15.00       15.31      1.57 o 
   3  -2   6       14.03       23.09      3.20 o 
   4  -2   6       58.17       61.83      3.29 o 
   5  -2   6        0.44        9.73      4.35 o 
  -5  -1   6       20.36       19.95      6.01 o 
  -4  -1   6        9.03        6.00      4.76 o 
  -3  -1   6       68.82       52.94      6.65 o 
  -2  -1   6      145.50      123.98      6.17 o 
  -1  -1   6      153.66      141.25      7.59 o 
   0  -1   6      401.07      632.85     34.43 o 
   1  -1   6      127.99      106.79      7.21 o 
   2  -1   6      613.45      561.06     27.40 o 
   3  -1   6       81.64       79.54      3.97 o 
   4  -1   6       39.72       34.32      2.16 o 
   5  -1   6       10.34        0.85      2.99 o 
  -5   0   6        1.16        1.92      6.41 o 
  -4   0   6      102.87      105.90      9.12 o 
  -3   0   6       13.46        8.79      2.04 o 
  -2   0   6      373.59      345.20     21.43 o 
  -1   0   6      376.70      326.69     18.00 o 
   0   0   6      330.62      314.78     17.01 o 
   1   0   6        1.77       -0.02      0.98 o 
   2   0   6       89.19       73.12      4.12 o 
   3   0   6       17.43       25.12     15.64 o 
   4   0   6       18.14       26.53      3.12 o 
   5   0   6        2.36       10.23      4.91 o 
  -5   1   6       56.31       70.55     21.75 o 
  -4   1   6       14.29       16.09      2.90 o 
  -3   1   6       91.42       69.61      6.03 o 
  -2   1   6       57.48       64.30      5.00 o 
  -1   1   6      160.07      136.31      6.09 o 
   0   1   6      423.09      609.94     23.76 o 
   1   1   6      222.24      172.28      7.70 o 
   2   1   6      647.63      576.99     30.20 o 
   3   1   6      161.70      143.48     12.67 o 
   4   1   6       24.01       22.22      1.70 o 
   5   1   6       26.50       29.93      6.70 o 
  -5   2   6        7.23       21.25      7.87 o 
  -4   2   6       94.14       91.52     10.67 o 
  -3   2   6       40.57       36.13      4.97 o 
  -2   2   6       15.17       12.63      2.18 o 
  -1   2   6      344.80      304.89     18.17 o 
   0   2   6      528.72      651.19     42.82 o 
   1   2   6       50.60       47.43      5.19 o 
   2   2   6      183.39      158.67     10.42 o 
   3   2   6       63.76       53.93      2.86 o 
   4   2   6       28.87       25.86      2.29 o 
   5   2   6        6.88        5.50      1.72 o 
  -5   3   6       15.68       25.78      7.89 o 
  -4   3   6       31.11       32.97      2.94 o 
  -3   3   6        9.79       10.07      2.22 o 
  -2   3   6        2.94       -1.81      2.62 o 
  -1   3   6       72.97       63.57      5.35 o 
   0   3   6       14.40       25.33      3.39 o 
   1   3   6       95.07       75.17      7.02 o 
   4   3   6       64.86       71.91      4.79 o 
   5   3   6       32.06       29.82      2.81 o 
  -5   4   6        4.30       26.31      7.70 o 
  -4   4   6        7.02        5.60      2.02 o 
  -3   4   6       36.29       27.59      4.45 o 
  -2   4   6      114.60      106.48     15.32 o 
  -1   4   6      154.46      122.63      5.69 o 
   0   4   6      301.82      365.11     26.07 o 
   1   4   6      198.98      164.12     12.50 o 
   2   4   6      377.98      347.06     19.92 o 
   3   4   6        5.40        1.77      2.89 o 
   4   4   6       79.48       85.12      5.30 o 
   5   4   6        2.14        3.51      2.92 o 
  -4   5   6        0.14       -0.60      1.95 o 
  -3   5   6        4.17       -0.19      4.05 o 
  -2   5   6       17.37       17.28      2.70 o 
  -1   5   6       61.67       49.19     10.59 o 
   0   5   6       46.90       41.63      5.86 o 
   1   5   6       26.08       19.48      3.59 o 
   2   5   6       29.16       22.65      3.16 o 
   3   5   6       42.83       37.18      4.42 o 
   4   5   6      132.98      144.53      8.64 o 
   5   5   6       12.95       11.28      3.51 o 
  -4   6   6        9.43        8.29      3.43 o 
  -3   6   6        4.32        4.48      2.80 o 
  -2   6   6       36.12       28.61      5.43 o 
  -1   6   6      136.96      107.09      5.99 o 
   0   6   6      295.44      303.64     18.36 o 
   1   6   6      160.79      133.31      9.84 o 
   2   6   6      165.75      144.77     12.13 o 
   3   6   6        0.42        4.57      4.13 o 
   4   6   6       40.93       51.19     10.70 o 
   5   6   6       21.12       20.14      3.89 o 
  -4   7   6       30.25       39.17     10.67 o 
  -3   7   6        7.79        6.10      2.91 o 
  -2   7   6      141.67      126.72     15.47 o 
  -1   7   6       81.83       69.75      4.57 o 
   0   7   6       53.92       62.46      5.95 o 
   1   7   6       18.80        8.98      2.99 o 
   2   7   6        1.59        2.29      3.54 o 
   3   7   6      140.49      151.15     11.98 o 
   4   7   6        9.17        7.16      4.01 o 
   5   7   6        5.73        3.10      3.87 o 
  -4   8   6       21.82       18.73      3.79 o 
  -3   8   6       18.87       19.20      4.38 o 
  -2   8   6       45.85       35.40     16.90 o 
  -1   8   6       39.63       30.89      7.62 o 
   0   8   6      126.20      119.55      9.29 o 
   1   8   6       54.82       40.81      6.41 o 
   2   8   6       60.98       55.19      6.05 o 
   3   8   6       74.35       78.79      8.55 o 
   4   8   6       15.92       12.47      5.19 o 
  -3   9   6        6.35        5.51      4.62 o 
  -2   9   6        5.31        0.78      3.89 o 
  -1   9   6       49.07       29.09      4.21 o 
   0   9   6       95.80       95.61      9.71 o 
   1   9   6       49.96       45.12      6.60 o 
   2   9   6       65.15       64.44      4.64 o 
   3   9   6       55.37       43.40      4.19 o 
   4   9   6       14.37       12.35      4.73 o 
  -3  10   6        9.17       10.84      3.44 o 
  -2  10   6       45.96       34.74      4.32 o 
  -1  10   6       37.01       41.67      6.40 o 
   0  10   6       41.67       34.98      6.21 o 
   1  10   6       22.44       23.37      5.13 o 
   2  10   6       21.40       15.77      5.68 o 
   3  10   6       18.35       17.75      6.40 o 
   4  10   6        8.53        9.37      5.51 o 
  -2  11   6       19.30       22.11      4.53 o 
  -1  11   6       33.57       30.61      6.90 o 
   0  11   6       22.25       19.46      5.74 o 
   1  11   6       23.17       12.07      5.45 o 
   2  11   6        3.43       -0.60      5.00 o 
   3  11   6        8.43        6.93      5.51 o 
  -1  12   6       26.16       29.72      3.84 o 
   0  12   6       43.41       32.78      7.06 o 
   1  12   6       13.93       22.94      6.38 o 
   2  12   6       14.53       17.80      6.33 o 
  -2 -10   7       11.13        4.37      2.84 o 
   1 -10   7       49.57       33.86      6.17 o 
   3 -10   7       21.74       28.20      7.33 o 
  -3  -9   7       16.99       13.84      4.85 o 
   2  -9   7       12.46       16.18      5.08 o 
  -3  -8   7        6.52        5.97      3.99 o 
   0  -8   7       58.44       31.55      6.59 o 
   1  -8   7       96.37       56.89      7.81 o 
   2  -8   7       87.10       70.25      9.40 o 
   3  -8   7       25.65       31.19     15.49 o 
   4  -8   7       49.91       65.30      9.95 o 
  -4  -7   7        7.56       14.62      5.33 o 
  -1  -7   7      545.86      437.95     24.85 o 
   0  -7   7        4.20       14.92      5.06 o 
   1  -7   7      101.24       59.86      7.91 o 
   2  -7   7       67.53       58.17     13.41 o 
   3  -7   7       11.32        5.29      3.03 o 
   4  -7   7       29.84       36.37      8.73 o 
  -4  -6   7        5.34       -1.81      4.75 o 
  -2  -6   7       12.59       13.26      5.04 o 
   0  -6   7      201.40      153.25     10.84 o 
   1  -6   7       28.06       26.45      3.87 o 
   2  -6   7       46.18       31.99      6.67 o 
   3  -6   7      126.40      132.21     19.99 o 
   4  -6   7       12.97       11.90      4.08 o 
  -4  -5   7       18.47       18.19      4.41 o 
  -3  -5   7       18.45       18.85      4.83 o 
  -2  -5   7       13.13       12.59      4.06 o 
   0  -5   7      119.78       80.55      7.70 o 
   1  -5   7       25.73       15.98      3.78 o 
   2  -5   7       25.31       17.75      5.37 o 
   3  -5   7        9.23       10.95      2.98 o 
   4  -5   7       22.65       17.06      2.84 o 
   5  -5   7       11.41       17.42      4.72 o 
  -4  -4   7       24.78       20.84      4.41 o 
  -3  -4   7       10.86        5.68      3.85 o 
  -2  -4   7       13.86        8.86      4.44 o 
  -1  -4   7       85.69       82.90      7.79 o 
   0  -4   7       37.87       35.81      4.85 o 
   1  -4   7       19.92       11.16      3.29 o 
   2  -4   7        1.82        0.96      1.66 o 
   3  -4   7       43.92       43.87      5.22 o 
   4  -4   7       69.10       51.00      5.21 o 
   5  -4   7        6.81        8.54      4.35 o 
  -5  -3   7       14.75       22.63      8.13 o 
  -4  -3   7       29.10       24.66      6.74 o 
  -3  -3   7       93.06       77.48      6.61 o 
  -2  -3   7      106.90      127.17     11.11 o 
  -1  -3   7     1076.05      986.20     47.27 o 
   1  -3   7      263.19      194.22     12.54 o 
   2  -3   7      210.08      165.53     10.03 o 
   3  -3   7        0.85       23.74     22.54 o 
   4  -3   7       27.29       31.72      3.72 o 
   5  -3   7        0.47        2.45      3.57 o 
  -5  -2   7       15.54       23.56     15.79 o 
  -3  -2   7       43.65       30.15      3.40 o 
  -2  -2   7       24.74       17.96      4.84 o 
  -1  -2   7        1.60       -2.63      2.63 o 
   0  -2   7      351.79      518.73     29.41 o 
   1  -2   7       20.77       20.77      1.87 o 
   2  -2   7       89.27       64.76      5.18 o 
   3  -2   7        9.20        9.08      3.16 o 
   4  -2   7      177.89      166.19     12.16 o 
   5  -2   7       14.67       17.19      4.32 o 
  -5  -1   7        4.82        4.16      3.03 o 
  -4  -1   7       48.86       48.13      4.98 o 
  -3  -1   7       17.04       16.40      5.39 o 
  -2  -1   7       44.59       44.51      3.76 o 
  -1  -1   7      335.32      248.86     15.34 o 
   0  -1   7       66.15      100.38      8.89 o 
   1  -1   7       11.60        8.85      1.82 o 
   2  -1   7      135.71      125.37      4.91 o 
   3  -1   7        8.46       17.21      6.54 o 
   4  -1   7      104.71      120.01      4.81 o 
   5  -1   7        5.61        2.10      3.19 o 
  -5   0   7        1.08        2.69      4.30 o 
  -4   0   7       22.46       19.82      2.65 o 
  -3   0   7       28.97       29.33      3.37 o 
  -2   0   7      125.07       93.52      8.24 o 
  -1   0   7      122.06      111.11     13.28 o 
   1   0   7      101.80       85.23      8.47 o 
   2   0   7       17.07       14.55      1.54 o 
   3   0   7       63.70       58.39      5.12 o 
   4   0   7       13.61       21.38      1.66 o 
   5   0   7       12.72       12.06      3.57 o 
  -5   1   7        8.83       12.40      4.82 o 
  -4   1   7       75.98       60.20      4.59 o 
  -3   1   7       57.12       50.00      3.54 o 
  -2   1   7       46.96       44.71      6.28 o 
  -1   1   7      328.48      267.59     15.22 o 
   0   1   7       63.73       73.24     14.62 o 
   1   1   7       41.42       30.18      3.59 o 
   2   1   7      112.64      102.41      7.78 o 
   3   1   7       49.07       42.40      5.67 o 
   4   1   7       15.86       19.90      2.10 o 
   5   1   7        4.59        8.63      4.42 o 
  -5   2   7       13.84       28.98      7.95 o 
  -4   2   7       15.05       17.10      7.42 o 
  -3   2   7       23.01       19.48      3.90 o 
  -2   2   7       34.40       30.25      5.44 o 
  -1   2   7        1.77        6.19      2.89 o 
   0   2   7      372.08      491.76     37.51 o 
   1   2   7       55.01       47.83      3.47 o 
   2   2   7      162.19      132.10      9.68 o 
   3   2   7       69.67       71.22      4.67 o 
   4   2   7      167.91      165.80     14.30 o 
   5   2   7        2.97        1.85      3.91 o 
  -4   3   7       19.03       14.70      2.71 o 
  -3   3   7       81.35       81.61      4.69 o 
  -2   3   7      123.62      119.51      6.54 o 
  -1   3   7     1052.75      943.63     46.09 o 
   0   3   7      210.09      182.25      7.54 o 
   1   3   7      247.07      208.97     13.79 o 
   2   3   7      151.11      122.01      8.24 o 
   3   3   7        4.12        8.72      2.84 o 
   4   3   7      119.82      157.42      6.59 o 
   5   3   7        0.77        1.45      1.93 o 
  -4   4   7       18.34       23.69      4.51 o 
  -3   4   7       13.00        5.57      2.32 o 
  -2   4   7       17.39       20.27      2.63 o 
  -1   4   7       79.85       58.28      3.29 o 
   0   4   7       30.78       41.46      4.73 o 
   1   4   7       19.75       13.27      3.32 o 
   2   4   7        2.51        0.62      2.65 o 
   3   4   7      105.59      103.54      8.43 o 
   4   4   7       44.65       44.72      4.65 o 
   5   4   7       29.09       31.78      4.19 o 
  -4   5   7       34.23       27.76      8.95 o 
  -3   5   7        5.00        7.78      2.20 o 
  -2   5   7        7.72        9.22      3.83 o 
  -1   5   7      633.93      535.62     29.37 o 
   0   5   7      123.07       87.14      9.00 o 
   1   5   7       73.54       57.92      5.56 o 
   2   5   7       34.86       23.78      4.32 o 
   3   5   7       28.24       29.30      4.83 o 
   4   5   7       50.25       59.56     10.21 o 
   5   5   7        7.01        5.60      3.94 o 
  -4   6   7       17.30       11.23      4.01 o 
  -3   6   7        9.28       12.05      3.60 o 
  -2   6   7       23.85       24.07      3.74 o 
  -1   6   7       74.13       75.35      7.08 o 
   0   6   7      179.06      221.80     19.48 o 
   1   6   7       34.24       29.51      3.75 o 
   2   6   7       56.27       45.00      6.41 o 
   3   6   7       67.52       59.59      6.16 o 
   4   6   7       27.10       19.86      6.49 o 
   5   6   7       10.98       11.94      3.71 o 
  -4   7   7       13.38       13.90      6.46 o 
  -3   7   7        5.64        7.68      4.92 o 
  -2   7   7      125.25      101.69     11.89 o 
  -1   7   7      540.01      481.03     23.48 o 
   0   7   7        2.82        8.58      4.01 o 
   1   7   7       59.78       49.70      5.95 o 
   2   7   7       42.55       42.28      6.00 o 
   3   7   7       23.87       25.00      5.83 o 
   4   7   7       16.79       19.60      5.02 o 
   5   7   7        0.70       -0.62      3.68 o 
  -3   8   7       12.60       17.92      5.52 o 
  -2   8   7       27.65       17.81      6.16 o 
  -1   8   7      111.91       95.15      7.08 o 
   0   8   7       31.70       49.66      6.21 o 
   1   8   7       66.41       54.92      7.72 o 
   2   8   7       49.91       35.75      5.97 o 
   3   8   7        3.86        4.70      4.47 o 
   4   8   7       46.00       41.44      6.90 o 
  -3   9   7        0.96        6.52      5.69 o 
  -2   9   7       30.05       42.99      5.47 o 
  -1   9   7       20.57       12.41      3.37 o 
   0   9   7       17.73       17.28      5.33 o 
   1   9   7        6.45       14.81      3.90 o 
   2   9   7        6.76       -1.02      4.66 o 
   3   9   7       26.04       21.89      6.33 o 
   4   9   7       41.47       36.87      6.81 o 
  -2  10   7       22.94       16.58      4.97 o 
  -1  10   7       42.83       32.73      6.84 o 
   0  10   7        6.47        2.84      3.78 o 
   1  10   7       39.71       28.46      7.00 o 
   2  10   7        2.11        3.01      5.41 o 
   3  10   7       37.00       38.66      6.90 o 
  -2  11   7        5.10        2.76      3.59 o 
  -1  11   7       64.06       48.32      8.19 o 
   0  11   7       18.79       20.69      5.30 o 
   1  11   7        0.58       10.18      5.59 o 
   2  11   7       13.61       15.30      4.78 o 
   3  11   7       18.18       16.20      6.57 o 
  -1  12   7       17.32       22.90      6.38 o 
   0  12   7        7.47       14.40      6.74 o 
   1  12   7       11.35        7.24      4.19 o 
   2  12   7        6.49        4.32      5.71 o 
   1 -10   8        2.22       -2.25      4.75 o 
   3 -10   8        2.41       26.31      9.18 o 
  -3  -9   8        0.25       -0.67      4.92 o 
   1  -8   8        7.07        6.55      4.92 o 
   2  -8   8        8.12       -2.45      5.51 o 
   3  -8   8        1.62        3.08      6.16 o 
   4  -8   8       12.14       10.87      6.48 o 
  -4  -7   8       11.64        6.88      6.19 o 
   0  -7   8       45.87       23.35      5.08 o 
   1  -7   8       10.96        9.63      4.81 o 
   2  -7   8       13.91        6.22      4.62 o 
   3  -7   8       68.38       67.69     21.59 o 
  -4  -6   8       21.25       28.92      9.05 o 
  -1  -6   8       57.14       48.63      6.17 o 
   0  -6   8        2.10       -2.48      2.70 o 
   1  -6   8        1.68        4.04      4.06 o 
   2  -6   8       51.13       36.41      5.47 o 
   3  -6   8       13.84       16.79      4.10 o 
   4  -6   8       17.30       16.39      5.51 o 
  -4  -5   8        4.54        7.06      6.57 o 
  -2  -5   8       38.85       30.22      5.40 o 
  -1  -5   8       14.56       15.27      5.11 o 
   0  -5   8      230.99      272.69     20.98 o 
   1  -5   8       24.59       21.87      4.45 o 
   3  -5   8       11.05       11.92      4.91 o 
   4  -5   8       31.92       25.38      5.93 o 
   5  -5   8        0.94        6.17      3.40 o 
  -4  -4   8        3.70       19.73      6.93 o 
  -3  -4   8        4.31        7.53      5.78 o 
  -2  -4   8       53.44       53.63      6.24 o 
  -1  -4   8      365.90      276.05     20.12 o 
   0  -4   8       39.01       28.63      4.19 o 
   1  -4   8       41.87       32.81      4.87 o 
   2  -4   8      135.56      109.48     10.43 o 
   3  -4   8       18.79       13.62      2.13 o 
   4  -4   8       17.66       16.14      2.11 o 
   5  -4   8       18.03       19.99      5.54 o 
  -4  -3   8       80.44       84.52      9.58 o 
  -3  -3   8       23.39       11.85      4.92 o 
  -2  -3   8      134.11      141.20     12.43 o 
  -1  -3   8      237.76      204.10     13.72 o 
   0  -3   8       76.72       84.50      8.46 o 
   1  -3   8        7.45        8.34      2.86 o 
   2  -3   8       27.98       21.71      2.75 o 
   3  -3   8      172.20      163.72     15.67 o 
   4  -3   8        9.61        8.85      2.04 o 
   5  -3   8       15.67       24.53      4.19 o 
  -4  -2   8       31.84       21.17      5.54 o 
  -3  -2   8       61.39       47.39      5.15 o 
  -2  -2   8      141.73       99.74      6.71 o 
  -1  -2   8      233.52      200.94     12.45 o 
   0  -2   8       51.20       51.68      5.16 o 
   1  -2   8      140.81      129.83      8.73 o 
   2  -2   8       49.96       45.62      3.68 o 
   3  -2   8       26.96       53.34     12.97 o 
   4  -2   8       32.05       25.54      3.03 o 
   5  -2   8        9.95       10.82      6.60 o 
  -4  -1   8       14.31       11.16      5.92 o 
  -3  -1   8        3.62        3.84      2.99 o 
  -2  -1   8      105.87      109.46      9.89 o 
  -1  -1   8       30.82       18.73      2.24 o 
   0  -1   8      377.51      322.76     19.30 o 
   1  -1   8       85.28       83.42      5.08 o 
   2  -1   8       31.92       24.73      2.54 o 
   3  -1   8      318.74      304.29     13.41 o 
   4  -1   8      107.05       85.25      4.34 o 
   5  -1   8        5.90       12.44      3.69 o 
  -4   0   8        2.37        3.59      2.49 o 
  -3   0   8       37.78       29.42      2.74 o 
  -2   0   8       77.30       76.27     11.02 o 
  -1   0   8      351.91      294.89     13.11 o 
   0   0   8       48.47       65.31      6.67 o 
   1   0   8       92.39       76.44      3.57 o 
   2   0   8      174.84      125.62      8.57 o 
   3   0   8       12.91      174.75     28.07 o 
   4   0   8       29.17       34.81      3.11 o 
   5   0   8        3.91        2.47      2.83 o 
  -4   1   8       34.57       31.92      4.56 o 
  -3   1   8        4.74        2.62      2.34 o 
  -2   1   8       90.33       79.78      5.19 o 
   0   1   8      374.37      443.30     57.76 o 
   2   1   8       15.91       19.62      2.33 o 
   3   1   8      370.62      367.96     14.02 o 
   4   1   8       42.72       38.29      3.18 o 
   5   1   8        4.63        5.73      2.84 o 
  -4   2   8       12.44        9.68      3.03 o 
  -3   2   8       55.56       50.61      4.34 o 
  -2   2   8      112.80      139.32     11.89 o 
  -1   2   8      239.22      196.50     14.91 o 
   0   2   8       23.15       21.20      8.94 o 
   1   2   8      119.06      107.75      7.49 o 
   2   2   8       90.08       83.85      5.39 o 
   3   2   8        4.74       68.07     15.19 o 
   4   2   8       69.18       83.72      5.48 o 
   5   2   8        7.76        0.93      1.97 o 
  -4   3   8       55.82       49.84      6.26 o 
  -3   3   8       44.14       37.64      3.94 o 
  -2   3   8      127.40      191.52     13.03 o 
  -1   3   8      226.64      189.57      8.59 o 
   0   3   8       65.05       72.49     19.25 o 
   1   3   8        0.56        0.98      2.56 o 
   2   3   8       49.70       31.28      3.37 o 
   3   3   8      128.28      128.99      8.00 o 
   4   3   8       44.04       25.47      4.37 o 
   5   3   8       16.26       17.73      3.59 o 
  -4   4   8        1.03        1.19      3.18 o 
  -3   4   8        2.31        3.39      4.92 o 
  -2   4   8       35.44       58.59      8.32 o 
  -1   4   8      345.30      317.40     14.15 o 
   0   4   8       12.39       13.77      2.76 o 
   1   4   8        0.87        3.68      3.29 o 
   2   4   8      153.09      132.34      8.98 o 
   3   4   8       52.30       74.27     12.24 o 
   4   4   8       14.06       11.48      2.70 o 
   5   4   8       16.67       12.86      3.78 o 
  -4   5   8        8.03       22.51      5.59 o 
  -3   5   8       10.39        8.66      2.77 o 
  -2   5   8       28.81       23.40      5.03 o 
  -1   5   8       15.47       10.16      2.11 o 
   0   5   8      196.58      173.27     13.36 o 
   1   5   8       21.53       15.00      3.67 o 
   2   5   8       18.43       12.83      3.40 o 
   3   5   8       11.43       11.38      4.09 o 
   4   5   8       22.65       21.55      4.54 o 
   5   5   8        4.70        3.51      4.16 o 
  -4   6   8        7.85        1.18      9.62 o 
  -3   6   8       19.82       24.33      4.87 o 
  -2   6   8       47.18       61.73      7.96 o 
  -1   6   8       71.00       52.45      3.80 o 
   0   6   8       13.39        9.62      3.22 o 
   1   6   8       18.73       17.46      4.04 o 
   2   6   8      106.34       85.02      8.38 o 
   3   6   8       23.69       21.05      4.73 o 
   4   6   8       32.98       25.59      4.73 o 
   5   6   8        2.82        2.17      4.78 o 
  -3   7   8        5.52        3.85      3.67 o 
  -2   7   8       42.96       28.23     10.45 o 
  -1   7   8      227.87      194.34      9.42 o 
   0   7   8       29.21       34.34      5.52 o 
   1   7   8       29.87       26.11      5.02 o 
   2   7   8        6.40        2.01      4.42 o 
   3   7   8      102.65      100.93     12.30 o 
   4   7   8       12.97        8.43      5.11 o 
  -3   8   8       21.82       24.32      5.24 o 
  -2   8   8       19.34       13.84      6.33 o 
  -1   8   8      116.85       95.03      6.44 o 
   0   8   8       42.33       48.10      6.50 o 
   1   8   8       28.18       26.84      4.83 o 
   2   8   8       49.24       52.41      6.12 o 
   3   8   8       29.85       29.06      7.86 o 
   4   8   8       19.62       25.38      5.49 o 
  -3   9   8        1.05        0.59      5.60 o 
  -2   9   8       21.76        8.63      5.26 o 
  -1   9   8       18.60       11.72      3.25 o 
   0   9   8       59.37       78.97      9.10 o 
   1   9   8        8.32        4.21      4.97 o 
   2   9   8       40.14       25.78      6.02 o 
   3   9   8       62.60       62.60      8.68 o 
   4   9   8       14.32        9.92      5.60 o 
  -1  10   8       88.54       70.89      7.95 o 
   0  10   8        6.19       11.90      5.22 o 
   1  10   8       12.42       14.29      5.73 o 
   2  10   8       36.11       24.79      6.57 o 
   3  10   8        3.63        9.75      5.81 o 
  -1  11   8       20.58       19.73      5.93 o 
   0  11   8        7.89        8.89      5.74 o 
   1  11   8        5.61        6.05      5.30 o 
   2  11   8       16.75       11.21      5.71 o 
   0  12   8       19.47        2.20      5.52 o 
   1  12   8        7.00       15.22      5.66 o 
   1  -7   9       17.64       10.51      5.04 o 
   2  -7   9       28.67       10.78      5.06 o 
   4  -7   9        4.64        6.36      4.45 o 
   0  -6   9        7.46       -0.45      2.68 o 
   1  -6   9       50.73       36.30      6.12 o 
   2  -6   9       60.47       33.24      5.88 o 
   4  -6   9        7.60       -5.52      5.52 o 
  -1  -5   9        2.87        1.32      4.42 o 
   0  -5   9      156.32      230.69     19.54 o 
   2  -5   9       15.11        8.15      3.75 o 
   3  -5   9       14.77       37.89     15.73 o 
   4  -5   9       28.65       19.66      4.34 o 
  -4  -4   9        5.86       -2.96      6.40 o 
  -2  -4   9       65.41       39.00      6.64 o 
  -1  -4   9       87.70       53.87      6.86 o 
   0  -4   9       79.46       80.03      7.65 o 
   1  -4   9        8.72        5.92      3.95 o 
   2  -4   9        4.13       -1.75      2.84 o 
   3  -4   9       29.52       25.03      2.65 o 
   4  -4   9        4.17        2.27      3.29 o 
   5  -4   9        6.69        5.43      5.19 o 
  -3  -3   9       30.67       23.79      4.10 o 
  -2  -3   9       68.24       65.44      6.71 o 
  -1  -3   9       16.54       14.68      4.16 o 
   1  -3   9       69.68       42.32      5.57 o 
   2  -3   9       90.80       71.81      8.96 o 
   3  -3   9       37.33       60.16      4.81 o 
   4  -3   9       20.36       19.45      3.11 o 
   5  -3   9        4.30       -1.45      4.01 o 
  -4  -2   9        2.38        9.86      4.13 o 
  -2  -2   9       59.27       54.91      6.00 o 
  -1  -2   9       96.85       80.01      6.09 o 
   0  -2   9      168.97      128.87      8.77 o 
   1  -2   9       24.69       17.01      4.04 o 
   2  -2   9      150.28      139.42      7.18 o 
   3  -2   9       67.32       70.74      6.77 o 
   4  -2   9       35.29       23.72      3.63 o 
   5  -2   9        8.34       20.38      7.48 o 
  -4  -1   9       12.48       15.86      3.76 o 
  -3  -1   9       34.69       43.68      7.76 o 
  -2  -1   9      155.22      156.05     15.43 o 
  -1  -1   9      123.99      101.29      8.56 o 
   0  -1   9       61.59       59.16      6.16 o 
   1  -1   9       13.88       13.11      1.94 o 
   2  -1   9       41.72       33.10      5.06 o 
   3  -1   9        0.35       31.13      8.38 o 
   4  -1   9       50.50       59.12      5.21 o 
   5  -1   9       12.64       10.35      4.32 o 
  -4   0   9        0.10        3.59      4.21 o 
  -3   0   9       35.09       26.89      5.78 o 
  -2   0   9       15.45       11.64      3.59 o 
  -1   0   9       55.65       55.28      6.64 o 
   0   0   9       10.08       12.05      3.87 o 
   1   0   9        5.98        8.55      3.42 o 
   2   0   9       39.67       36.31      3.20 o 
   3   0   9      156.85      156.18     11.42 o 
   4   0   9       17.74       14.95      2.64 o 
   5   0   9        3.90        7.08      3.22 o 
  -4   1   9       23.90       22.24      4.30 o 
  -3   1   9       45.26       53.63      5.47 o 
  -2   1   9      135.01      178.32     11.13 o 
  -1   1   9      112.33      117.68      8.19 o 
   0   1   9       38.71       38.24      4.22 o 
   1   1   9       32.05       30.08      2.22 o 
   2   1   9      124.98       90.74      4.96 o 
   3   1   9        8.85       70.35      6.59 o 
   4   1   9       11.90       12.50      2.42 o 
   5   1   9       18.59       15.27      5.02 o 
  -3   2   9        5.13        9.49      3.24 o 
  -2   2   9       49.12       64.60     10.05 o 
   0   2   9      141.45      115.25      7.98 o 
   1   2   9       29.76       28.47      4.52 o 
   2   2   9      195.18      158.19     12.07 o 
   3   2   9       71.25       71.11     13.16 o 
   4   2   9       72.62       77.23      5.48 o 
   5   2   9       20.18       22.08      7.70 o 
  -4   3   9        9.23        4.30      3.52 o 
  -3   3   9       21.32       19.28      5.04 o 
  -2   3   9       66.73       67.16      9.13 o 
  -1   3   9       20.44       21.53      4.78 o 
   0   3   9       96.44       89.73     13.22 o 
   1   3   9       68.10       53.81      4.43 o 
   2   3   9      127.06       99.19      7.65 o 
   3   3   9       44.89       60.33     19.30 o 
   4   3   9       36.87       36.80      5.21 o 
   5   3   9        9.09        9.54      4.19 o 
  -4   4   9        6.52        3.11      3.49 o 
  -3   4   9       19.23       11.60      4.27 o 
  -2   4   9       63.91       48.90      8.24 o 
  -1   4   9       79.07       77.66      8.58 o 
   0   4   9       48.45       75.09      9.62 o 
   1   4   9       19.82       13.96      3.07 o 
   2   4   9        0.50        0.40      3.33 o 
   3   4   9       64.02       62.77     10.76 o 
   4   4   9       17.60       27.58      3.94 o 
   5   4   9        4.44        7.38      4.61 o 
  -4   5   9        3.05        5.24      4.08 o 
  -3   5   9        8.30        9.16      3.82 o 
  -2   5   9       40.39       33.72      5.60 o 
  -1   5   9        2.55        0.94      1.30 o 
   0   5   9      267.02      245.91     14.68 o 
   1   5   9       95.66       78.17      8.72 o 
   2   5   9       83.56       72.65      8.15 o 
   3   5   9       19.45       26.88      5.90 o 
   4   5   9        6.63        0.45      4.08 o 
   5   5   9       13.94        9.80      4.56 o 
  -3   6   9        7.85        3.78      3.99 o 
  -2   6   9       44.08       52.43      6.97 o 
  -1   6   9       92.83       75.36      5.48 o 
   0   6   9        8.47        8.60      4.30 o 
   1   6   9       43.42       39.52      5.19 o 
   2   6   9       79.28       65.31      6.79 o 
   3   6   9       72.64       97.07     11.28 o 
   4   6   9       25.21       21.57      4.95 o 
  -3   7   9        7.59       13.79      4.18 o 
  -2   7   9       14.59       29.99      6.41 o 
  -1   7   9       34.89       34.49      3.59 o 
   0   7   9      103.17      105.12      9.80 o 
   1   7   9       23.64       14.16      4.54 o 
   2   7   9       28.73       17.52      5.92 o 
   4   7   9        7.17        8.01      4.23 o 
  -3   8   9        1.52        6.60      5.30 o 
  -2   8   9        8.65       17.04      5.04 o 
  -1   8   9       29.06       15.45      3.02 o 
   0   8   9       16.51       21.96      5.21 o 
   1   8   9        8.58        9.97      4.52 o 
   2   8   9       39.30       36.82      6.16 o 
   3   8   9       24.71       24.51      6.09 o 
   4   8   9        6.77        2.65      5.28 o 
  -2   9   9       32.78       26.95      6.16 o 
  -1   9   9       56.18       34.77      7.43 o 
   0   9   9       11.74        7.34      3.87 o 
   1   9   9        4.92       11.27      5.83 o 
   2   9   9       10.99        2.75      5.11 o 
  -2  10   9        9.12        8.29      5.90 o 
  -1  10   9       16.03        7.10      5.30 o 
   0  10   9        3.16        4.57      5.13 o 
   1  10   9       22.61       16.67      6.57 o 
   2  10   9       11.53       15.43      5.28 o 
   3  10   9       28.29       26.76      7.43 o 
  -1  11   9        6.06       15.79      6.02 o 
   0  11   9       10.67        0.55      5.64 o 
   1  11   9       10.67       10.61      5.41 o 
   2  11   9        0.20        4.85      5.81 o 
   1  -6  10        0.42        6.71      4.70 o 
   2  -6  10        3.58       -4.70      4.70 o 
   0  -5  10       42.69       30.73      5.57 o 
   1  -5  10        7.59        3.97      4.19 o 
   2  -5  10      102.37       62.46      7.84 o 
   3  -5  10       26.04       15.40      7.95 o 
   4  -5  10        8.68        6.45      3.81 o 
  -4  -4  10       10.81        4.40      4.90 o 
  -3  -4  10        8.70        6.93      6.19 o 
  -2  -4  10        4.66        9.94      4.73 o 
  -1  -4  10      184.80      128.85     11.25 o 
   0  -4  10      113.04       79.00      7.67 o 
   3  -4  10       11.22        4.29      2.98 o 
   4  -4  10        1.00       -0.13      2.65 o 
  -4  -3  10        1.00       -1.89      4.97 o 
  -3  -3  10       10.29        0.70      4.75 o 
  -2  -3  10      148.94      177.53     14.65 o 
  -1  -3  10      206.37      177.85      9.71 o 
   0  -3  10       61.05       59.90      8.25 o 
   1  -3  10       25.02       17.06      4.44 o 
   2  -3  10       43.72       40.57      3.51 o 
   3  -3  10       58.53       59.30      8.56 o 
   4  -3  10        5.86        6.52      3.24 o 
  -3  -2  10        9.25        0.22      4.54 o 
  -2  -2  10        7.06       10.02      3.07 o 
  -1  -2  10      245.46      218.92     11.99 o 
   0  -2  10       89.49       64.31     14.92 o 
   1  -2  10        4.80        2.92      3.59 o 
   2  -2  10       69.73       56.86      8.11 o 
   3  -2  10        5.28       58.43      6.73 o 
   4  -2  10       13.17        9.37      3.20 o 
   5  -2  10        9.30        9.86      6.86 o 
  -4  -1  10       13.22       10.36      4.02 o 
  -2  -1  10       64.72       71.85      7.87 o 
  -1  -1  10        2.14       -3.37      4.27 o 
   0  -1  10       24.80       29.35      5.43 o 
   2  -1  10      188.60      152.37      6.65 o 
   3  -1  10        2.41       16.43      6.65 o 
   4  -1  10       46.18       38.17      5.22 o 
  -4   0  10        8.29       13.43      4.19 o 
  -3   0  10        4.22        3.85      3.63 o 
  -2   0  10       91.44      129.11     13.48 o 
  -1   0  10      178.33      134.73     11.49 o 
   0   0  10       16.35       14.02      2.55 o 
   1   0  10       52.17       43.65      5.30 o 
   2   0  10       30.47       25.98      4.19 o 
   3   0  10       21.51       61.28      8.04 o 
   4   0  10       31.71       28.24      5.19 o 
   5   0  10        7.82       14.32      7.62 o 
  -4   1  10        8.14        9.11      4.25 o 
  -2   1  10       72.80       82.91     18.81 o 
   0   1  10       25.07       38.57      5.41 o 
   1   1  10        5.43        3.89      1.38 o 
   2   1  10      200.16      166.73     12.46 o 
   3   1  10       68.94       77.04      9.21 o 
   4   1  10       49.07       44.31      3.95 o 
  -4   2  10       11.95        4.33      4.92 o 
  -3   2  10        4.34        3.21      3.00 o 
  -2   2  10       16.71       19.25      5.71 o 
  -1   2  10      256.14      236.67     10.57 o 
   0   2  10      131.31      115.61      8.34 o 
   1   2  10        5.11        5.38      3.80 o 
   2   2  10       24.05       19.50      3.03 o 
   3   2  10       29.17       17.93      3.49 o 
   4   2  10       30.67       34.57      3.56 o 
  -4   3  10        0.45        3.08      4.25 o 
  -3   3  10       15.39        8.39      4.49 o 
  -2   3  10      146.09      215.18     16.86 o 
  -1   3  10      201.90      185.59     18.01 o 
   0   3  10       51.62       60.55     20.05 o 
   1   3  10       22.97       11.57      3.92 o 
   2   3  10       46.38       48.60      5.37 o 
   3   3  10       85.97       92.10     14.19 o 
   4   3  10       11.89        7.18      2.97 o 
   5   3  10        3.09        5.13      6.93 o 
  -2   4  10        0.48        1.92      4.06 o 
  -1   4  10      174.12      156.21      8.74 o 
   0   4  10       62.26       67.20      7.48 o 
   1   4  10       65.08       54.53      7.24 o 
   2   4  10        2.12        0.61      2.22 o 
   3   4  10       14.77       29.43      8.20 o 
   4   4  10        4.20        9.54      4.01 o 
   5   4  10        0.74       -3.97      4.92 o 
  -3   5  10       10.54        7.16      4.52 o 
  -2   5  10       18.20       32.33      5.38 o 
  -1   5  10      159.03      140.38     20.61 o 
   0   5  10       46.50       42.06      4.49 o 
   1   5  10       22.47       16.61      4.73 o 
   2   5  10       81.90       70.14      6.69 o 
   3   5  10        2.60        0.21      4.71 o 
   4   5  10        0.79        4.90      5.13 o 
  -2   6  10       23.75       44.28      6.14 o 
  -1   6  10      246.91      203.81     16.11 o 
   0   6  10        2.82        2.41      3.33 o 
   1   6  10       17.85       12.71      4.32 o 
   2   6  10        5.12        5.21      2.70 o 
   3   6  10        3.76       18.93      5.57 o 
   4   6  10       11.65        8.89      5.78 o 
  -3   7  10        2.68       11.13      4.09 o 
  -2   7  10       42.06       48.94      5.81 o 
  -1   7  10       10.47        4.85      2.61 o 
   0   7  10       15.37       10.09      3.51 o 
   1   7  10       60.04       49.82      6.65 o 
   2   7  10       11.00       15.24      4.64 o 
   3   7  10       40.11       47.39      8.49 o 
   4   7  10       13.87        7.74      5.32 o 
  -2   8  10       21.41       19.17      4.80 o 
  -1   8  10       66.71       62.37      7.86 o 
   0   8  10        8.80        9.48      5.11 o 
   1   8  10       34.77       26.48      6.17 o 
   2   8  10       10.76        7.33      5.21 o 
   3   8  10       11.43       13.78      5.76 o 
  -2   9  10        1.40       -2.72      4.90 o 
  -1   9  10        5.01        4.70      5.60 o 
   0   9  10        1.50       -0.72      3.99 o 
   1   9  10       13.02        3.14      5.18 o 
   2   9  10       17.67       12.13      4.06 o 
   3   9  10       10.64       10.65      6.35 o 
  -1  10  10       54.38       59.62      7.82 o 
   0  10  10        1.71       -0.17      5.06 o 
   1  10  10        5.33        1.84      5.33 o 
   1  11  10        1.06        7.87      5.32 o 
  -3  -6  11       11.54        2.60      7.51 o 
  -3  -5  11        9.98        6.84      6.33 o 
   2  -5  11       52.09       25.30      5.97 o 
   4  -5  11        9.24        9.22      5.76 o 
  -3  -4  11       14.08       19.07      6.38 o 
  -2  -4  11        4.01        3.90      4.40 o 
   1  -4  11       40.16       26.76      7.10 o 
   2  -4  11       53.79       35.77      6.19 o 
   4  -4  11        6.99        5.71      6.84 o 
  -2  -3  11       69.30       94.29      9.10 o 
  -1  -3  11      132.91      109.59     10.75 o 
   0  -3  11       11.26        4.72      2.78 o 
   1  -3  11        3.56        6.90      4.68 o 
   3  -3  11        7.64       16.38      3.59 o 
   4  -3  11       17.81       21.70      7.02 o 
  -3  -2  11       14.80       12.14      5.18 o 
  -2  -2  11       44.17       42.05      5.59 o 
  -1  -2  11      171.00      133.05     18.98 o 
   0  -2  11       46.95       35.04      6.01 o 
   2  -2  11       81.96       69.87      5.20 o 
   3  -2  11       59.21       60.83      4.36 o 
   4  -2  11       26.80       31.51      6.22 o 
  -2  -1  11       55.65       61.13      7.10 o 
  -1  -1  11      178.84      136.85     13.38 o 
   0  -1  11       98.62       71.12      9.54 o 
   1  -1  11        7.39        4.09      4.78 o 
   2  -1  11       30.90       22.96      2.56 o 
   3  -1  11       94.69      119.62      7.34 o 
   4  -1  11       12.04       11.83      3.25 o 
  -3   0  11        0.55        2.13      3.82 o 
  -2   0  11       57.29       72.65      7.12 o 
  -1   0  11       33.54       24.79      3.25 o 
   0   0  11        4.83        2.65      1.92 o 
   1   0  11        3.53        5.41      2.71 o 
   2   0  11       10.04       11.89      2.40 o 
   3   0  11      120.11      161.21      7.51 o 
   4   0  11       11.01        7.39      3.33 o 
  -3   1  11       26.72       23.42      6.17 o 
  -2   1  11       43.00       59.59      6.29 o 
  -1   1  11      170.68      152.34     25.01 o 
   0   1  11       59.64       48.84      4.81 o 
   1   1  11        4.11        3.30      3.51 o 
   2   1  11       34.96       33.63      9.10 o 
   3   1  11       91.67      148.15     15.39 o 
   4   1  11        7.06        8.00      3.15 o 
  -3   2  11       12.75       12.93      4.59 o 
  -2   2  11       31.27       45.73      7.29 o 
  -1   2  11      174.88      160.63      9.37 o 
   0   2  11       33.21       47.49     16.76 o 
   2   2  11       88.85       76.31      6.59 o 
   3   2  11       56.43      113.85      8.81 o 
   4   2  11       15.85       15.00      4.08 o 
  -3   3  11        4.25       11.04      5.04 o 
  -2   3  11       59.00       95.61     10.03 o 
  -1   3  11      134.93      145.53     10.92 o 
   0   3  11       11.58       12.42      3.25 o 
   1   3  11        2.23        1.72      2.11 o 
   2   3  11       31.24       25.60      5.01 o 
   3   3  11        6.84       38.32      9.89 o 
   4   3  11       27.12       27.50      4.76 o 
  -3   4  11       26.23       36.70      6.31 o 
  -2   4  11        2.97        8.24      4.42 o 
  -1   4  11        4.09        0.59      2.51 o 
   0   4  11        8.46        8.06      4.42 o 
   1   4  11        9.74        5.02      4.03 o 
   2   4  11       10.07        8.78      2.77 o 
   3   4  11       29.05       32.71      4.83 o 
   4   4  11       12.40        4.78      4.35 o 
  -3   5  11        3.95        2.79      4.45 o 
  -2   5  11        3.69       11.08      4.14 o 
  -1   5  11       31.74       26.19      4.04 o 
   0   5  11        7.32        0.57      3.94 o 
   1   5  11       37.04       30.03      4.01 o 
   2   5  11      122.76      105.71      9.18 o 
   3   5  11        2.38        9.84      4.42 o 
   4   5  11        9.30        2.62      4.37 o 
  -3   6  11        8.35        4.95      4.59 o 
  -2   6  11        3.10        1.10      4.61 o 
  -1   6  11       20.45       12.02      4.45 o 
   0   6  11       54.91       56.13      7.43 o 
   1   6  11        1.07        2.60      3.89 o 
   2   6  11       17.22       15.94      5.33 o 
   3   6  11       54.30       47.91      6.11 o 
   4   6  11        8.54       10.49      5.24 o 
  -2   7  11       14.13       30.56      6.48 o 
  -1   7  11       51.37       40.98      6.59 o 
   0   7  11        9.23        2.35      2.24 o 
   1   7  11        4.75       10.65      4.78 o 
   2   7  11       11.44       13.45      5.13 o 
   3   7  11        0.35       19.95      7.06 o 
  -2   8  11        2.96       17.66      5.64 o 
  -1   8  11        7.05       12.07      4.71 o 
   0   8  11        2.21        7.40      5.24 o 
   1   8  11       24.82       29.39      7.02 o 
   2   8  11        5.96        3.40      5.49 o 
   3   8  11       21.91       16.90      5.84 o 
  -1   9  11       64.70       68.36      9.16 o 
   0   9  11       35.22       30.80      6.41 o 
   1   9  11        5.25        5.45      4.73 o 
   2   9  11       14.12        5.28      4.16 o 
   0  10  11        6.57        1.43      5.16 o 
   1  10  11        3.54        2.89      5.79 o 
  -2  -5  12        2.33        3.75      5.24 o 
  -3  -4  12        7.51       13.74      6.76 o 
  -2  -4  12       38.35       48.51      6.59 o 
  -1  -4  12        9.67        2.58      3.75 o 
   4  -4  12        4.87        2.66      3.10 o 
  -3  -3  12        2.17        2.08      5.78 o 
   3  -3  12       22.50       26.90      4.14 o 
   4  -3  12       11.24       13.77      9.73 o 
   2  -2  12       11.12       12.70      6.48 o 
   3  -2  12       42.10       36.89      6.76 o 
   4  -2  12        3.97       16.44      6.09 o 
  -3  -1  12        1.92       -4.61      5.26 o 
   1  -1  12       23.42       25.38     10.82 o 
   2  -1  12       45.89       39.54      5.94 o 
   3  -1  12       26.24       55.80      5.15 o 
   4  -1  12        0.02       -1.26      2.88 o 
  -3   0  12        2.33        5.71      4.87 o 
  -1   0  12      238.09      239.67     18.64 o 
   0   0  12        5.65        6.65      4.37 o 
   1   0  12        1.72        3.49      2.84 o 
   2   0  12        2.15        5.83      5.97 o 
   3   0  12        5.11       17.81      2.92 o 
   4   0  12        5.82        9.71      3.16 o 
  -2   1  12       74.67      131.58     13.76 o 
   0   1  12        6.15       18.59      4.92 o 
   1   1  12       16.65       14.76      4.54 o 
   2   1  12       36.48       27.99      3.48 o 
   3   1  12       27.20       21.49      3.09 o 
   4   1  12       10.84       15.43      3.83 o 
  -2   2  12       44.38       53.44      6.67 o 
  -1   2  12       31.66       26.88      4.83 o 
   0   2  12       32.38       36.63      6.24 o 
   1   2  12       57.24       49.00      5.66 o 
   2   2  12       17.07       16.15      5.34 o 
   3   2  12       62.73       61.25      6.12 o 
   4   2  12        0.79        3.90      4.90 o 
  -3   3  12        2.41        3.84      4.80 o 
  -2   3  12        2.61        6.43      4.89 o 
  -1   3  12       16.50       14.30      3.54 o 
   0   3  12       69.56       81.01      8.56 o 
   1   3  12       16.46       10.73      3.71 o 
   2   3  12       28.97       28.70      4.71 o 
   3   3  12       25.73       36.45      4.19 o 
   4   3  12       21.91       36.78      6.57 o 
  -3   4  12        7.70       11.62      5.45 o 
  -2   4  12       35.14       56.16      7.40 o 
   0   4  12       27.55       36.90      6.38 o 
   1   4  12       50.34       43.04      5.97 o 
   2   4  12       22.06       18.00      5.37 o 
   3   4  12       10.25       18.19      4.56 o 
   4   4  12        6.32       13.60      5.32 o 
  -2   5  12        1.52       -0.74      4.47 o 
  -1   5  12       14.42        9.37      4.89 o 
   0   5  12       61.97       84.38      8.79 o 
   1   5  12       40.49       38.83      6.24 o 
   2   5  12       84.27       75.39      7.89 o 
   3   5  12       18.26       14.41      5.54 o 
   4   5  12        4.99       12.59      4.92 o 
  -2   6  12       41.36       61.43      7.68 o 
  -1   6  12       11.58       19.48      5.38 o 
   0   6  12       35.45       29.20      5.41 o 
   1   6  12        9.17       11.40      5.52 o 
   2   6  12        9.49       10.68      4.89 o 
   3   6  12        1.47        9.27      5.13 o 
  -2   7  12        0.55       -4.14      4.68 o 
  -1   7  12        3.47        4.33      4.52 o 
   0   7  12        3.35       -0.19      4.16 o 
   1   7  12        1.26        0.00      4.73 o 
   2   7  12       25.55       22.73      6.55 o 
   3   7  12       18.70       29.60      7.14 o 
  -1   8  12        4.84        5.54      4.83 o 
   0   8  12       14.31        7.68      4.83 o 
   1   8  12        8.76       13.54      6.16 o 
   2   8  12        7.23        3.90      4.09 o 
   0   9  12        4.39        5.68      5.68 o 
   1   9  12        1.83       -0.72      5.74 o 
   2   9  12       10.99       -4.44      5.56 o 
  -2  -5  13       40.61       43.25      7.44 o 
   0  -5  13        2.08       -0.46      2.32 o 
  -2  -4  13        2.76       -1.63      4.66 o 
   0  -4  13        9.92        7.84      3.27 o 
  -1  -3  13       77.55       45.57      6.97 o 
   0  -3  13        2.97        5.26      2.73 o 
   3  -3  13        8.43       -0.59      3.12 o 
  -2  -2  13        2.78       -1.29      3.85 o 
   2  -2  13       78.41       77.92      9.43 o 
   3  -2  13       13.83       15.44      5.81 o 
  -2  -1  13       62.23      105.57     11.83 o 
   0  -1  13        9.88       13.81      4.61 o 
   1  -1  13       79.23       68.98      8.68 o 
   2  -1  13        1.10        9.67      5.59 o 
   3  -1  13       33.32       28.15      5.69 o 
   4  -1  13        3.69        9.62      3.70 o 
  -2   0  13        3.26       -0.84      5.24 o 
  -1   0  13        6.33       11.64      5.83 o 
   0   0  13       10.47       20.22      5.78 o 
   1   0  13        2.60        6.02      2.91 o 
   2   0  13        8.38        9.68      4.42 o 
   3   0  13       12.50       10.18      4.68 o 
   4   0  13       16.72       18.56      4.40 o 
  -2   1  13       56.66       97.50      9.35 o 
   0   1  13       17.58       24.75      5.69 o 
   1   1  13       74.36       72.45      9.22 o 
   2   1  13        0.75       -0.62      3.49 o 
   3   1  13       12.50        7.21      2.94 o 
   4   1  13        0.75       11.28      4.18 o 
  -2   2  13        1.01        2.39      3.97 o 
  -1   2  13       20.11       19.73      5.59 o 
   0   2  13       29.14       20.08      5.18 o 
   1   2  13       13.10       15.32      4.99 o 
   2   2  13       87.02       81.83      5.36 o 
   3   2  13       33.87       23.42      3.45 o 
   4   2  13        8.36       12.11      3.22 o 
  -2   3  13        0.55        0.19      5.04 o 
  -1   3  13       82.07       98.96      9.97 o 
   0   3  13        3.61       11.49      5.08 o 
   1   3  13       11.81        6.02      3.49 o 
   2   3  13       23.57       18.88      6.24 o 
   3   3  13       13.60        9.90      4.76 o 
   4   3  13        1.72        8.32      5.00 o 
  -2   4  13        2.38       -0.57      4.73 o 
  -1   4  13       61.92       55.24      6.28 o 
   0   4  13        3.49       11.98      4.95 o 
   1   4  13        9.18        8.34      4.37 o 
   2   4  13       17.70       23.44      4.78 o 
   3   4  13        8.67        2.73      4.70 o 
  -2   5  13       40.11       42.71      7.17 o 
  -1   5  13        6.29        5.40      5.04 o 
   0   5  13        0.59       -0.38      3.54 o 
   1   5  13       14.14       16.54      5.59 o 
   2   5  13        5.85        9.94      6.38 o 
   3   5  13       15.21       12.26      5.45 o 
  -1   6  13       22.66       21.01      5.54 o 
   0   6  13        6.91        1.65      5.13 o 
   1   6  13       48.13       46.79      7.62 o 
   2   6  13       29.99       30.04      6.16 o 
   3   6  13       12.29       -1.36      5.04 o 
  -1   7  13       33.97       11.51      5.95 o 
   0   7  13        0.54        0.00      5.04 o 
   1   7  13        4.11       10.82      5.60 o 
   2   7  13        3.29        9.39      5.52 o 
   0   8  13        4.69        1.43      5.86 o 
   1   8  13        3.69        1.25      5.54 o 
   2   8  13       10.92       12.98      6.05 o 
  -1  -5  14        2.43        3.70      4.16 o 
  -1  -4  14        5.17        0.22      3.73 o 
  -2  -3  14       11.00       -3.27      4.37 o 
  -1  -3  14        3.14        2.11      3.80 o 
   3  -3  14       10.15       10.39      5.64 o 
   1  -2  14        7.64        3.78      4.01 o 
   3  -2  14       14.49       23.17      4.15 o 
  -2  -1  14        2.66       15.46      7.31 o 
  -1  -1  14       43.24       83.61     11.47 o 
   0  -1  14       17.64       14.14      4.57 o 
   1  -1  14        2.95        4.38      5.43 o 
   2  -1  14       40.51       52.65      8.13 o 
   3  -1  14       26.82       22.06      5.02 o 
  -2   0  14        7.15        5.84      6.05 o 
  -1   0  14        9.15       18.79      4.56 o 
   0   0  14       39.60       64.54     10.09 o 
   1   0  14       10.74       15.03      6.17 o 
   2   0  14        0.17        0.62      5.64 o 
   3   0  14        9.24       19.27      3.87 o 
  -2   1  14        3.54        5.09      4.06 o 
  -1   1  14       55.87       97.09     11.25 o 
   1   1  14        6.55        0.81      5.06 o 
   2   1  14       17.00       12.60      5.64 o 
   3   1  14       15.30       14.44      4.77 o 
  -2   2  14       67.77       58.16      9.56 o 
  -1   2  14        6.26       14.65      5.35 o 
   0   2  14       15.72       35.17      5.97 o 
   1   2  14        8.14        3.16      4.95 o 
   2   2  14       17.31       14.32      5.35 o 
   3   2  14       23.94       19.79      5.18 o 
  -2   3  14        9.61        7.51      4.25 o 
  -1   3  14        1.46        8.32      5.22 o 
   0   3  14        6.01       15.87      5.22 o 
   1   3  14       14.07       15.08      5.22 o 
   2   3  14        7.55        7.19      5.43 o 
   3   3  14       13.72       22.49      5.54 o 
  -1   4  14        3.05        3.97      6.05 o 
   0   4  14        0.93        4.35      4.73 o 
   1   4  14       15.26       17.76      6.24 o 
   2   4  14        9.37        5.13      4.94 o 
   3   4  14       10.51       13.53      7.03 o 
  -1   5  14        2.61        0.55      5.19 o 
   0   5  14        2.11        3.14      4.27 o 
   1   5  14        6.01        4.08      5.19 o 
   2   5  14       41.33       44.95      6.41 o 
   3   5  14       31.38       24.89      4.79 o 
   0   6  14        5.76        8.73      5.83 o 
   1   6  14        6.52        5.09      5.83 o 
   2   6  14        0.30        0.19      4.78 o 
   0   7  14        3.11       20.74      8.27 o 
   1   7  14        3.88        8.60      5.21 o 
   2  -3  15        1.12        1.29      4.73 o 
   0  -2  15        6.33        7.51      7.95 o 
   1  -2  15        4.46        0.62      4.80 o 
   2  -2  15       24.73       28.27      5.79 o 
   0  -1  15        4.34       -0.83      3.51 o 
   1  -1  15        6.39        0.00      5.38 o 
   2  -1  15        5.93       20.33      6.57 o 
  -1   0  15        5.86       12.73      4.73 o 
   0   0  15        1.91        7.93      6.11 o 
   1   0  15       14.93       31.28      6.97 o 
   2   0  15        7.29       18.51      5.62 o 
   3   0  15        6.15        3.59      5.71 o 
  -1   1  15        3.79       12.65      6.24 o 
   0   1  15        3.67        3.40      6.21 o 
   1   1  15       11.17       26.31      6.24 o 
   2   1  15        7.39        8.55      5.30 o 
   3   1  15        5.69        5.56      5.14 o 
  -1   2  15       14.64       17.71      6.11 o 
   0   2  15        8.14        5.88      3.73 o 
   1   2  15        2.45        3.14      3.75 o 
  -1   3  15        0.11       -3.48      3.48 o 
   0   3  15        6.19        4.42      5.38 o 
   1   3  15        8.29       13.67      5.59 o 
   2   3  15        4.81       15.89      5.62 o 
   0   4  15       16.35       17.33      6.60 o 
   1   4  15        5.88       12.81      6.41 o 
   2   4  15       14.48        9.10      6.45 o 
   1   5  15        0.63       -4.80      5.16 o 
   0  -1  16        8.13        6.36      5.33 o 
   1   0  16       17.13       22.52      6.91 o 
   0   1  16        9.22       20.06      6.76 o 
   1   1  16       17.36       21.17      5.79 o 
   1   2  16       13.98       21.55      6.09 o 
                                                 
